# Supplementary material for: Spontaneous hydrolysis and spurious metabolic properties of α-ketoglutarate esters
Source: Nat Commun. 2021 Aug 12;12:4905. doi: 10.1038/s41467-021-25228-9 (PMC8361106; doi:10.1038/s41467-021-25228-9)
Supplement: Supplementary file 4 — Source Data [file 41467_2021_25228_MOESM4_ESM.xlsx]

## Sheet: Figs. 1b,c
	Fig. 1b								Replicate 1 (r1)																					msnatural KG
	vehicle (MeAc, n=3)	0.0263818	0	0.003617					Retention Times (min.)																				M0	0.7158
	+KG (1mM, n=3)	3.10982	3.10024	3.13663					Metabolite	DMKG1M_72	DMKG2M_72	DMKG3M_72	DMKG1M_24	DMKG2M_24	DMKG3M_24	DMKG1M_48	DMKG2M_48	DMKG3M_48	OctKG1M_24	OctKG2M_24	OctKG3M_24	OctKG1M_48	OctKG2M_48	OctKG3M_48	OctKG1M_72	OctKG2M_72	OctKG3M_72		M1	0.1895
	+DMKG (1mM, n=3)	2.94034	2.53992	2.42684					Akg_	8.53	8.53	8.53	8.53	8.53	8.53	8.53	8.53	8.53	8.54	8.53	8.53	8.53	8.53	8.53	8.53	8.54	8.54		M2	0.0779
	+1-octyl-KG (1mM, n=3)	3.81575	3.90302	3.71199					Akg2H_	8.51	8.51	8.51	8.53	8.53	8.53	8.53	8.53	8.53	8.53	8.53	8.53	8.53	8.53	8.53	8.53	8.53	8.53		M3	0.0138
									mKG_	6.83	6.83	6.83	6.83	6.83	6.83	6.83	6.83	6.83	n.d.	n.d.	n.d.	n.d.	n.d.	n.d.	n.d.	n.d.	n.d.		M4	0.0026
																													M5	0.0003
	Fig. 1c								Totial ion counts
		+DMKG			+octyl-KG				Fragment	DMKG1M_24	DMKG2M_24	DMKG3M_24	DMKG1M_48	DMKG2M_48	DMKG3M_48	DMKG1M_72	DMKG2M_72	DMKG3M_72	OctKG1M_24	OctKG2M_24	OctKG3M_24	OctKG1M_48	OctKG2M_48	OctKG3M_48	OctKG1M_72	OctKG2M_72	OctKG3M_72
	Time (hr)	r1	r2	r3	r1	r2	r3		Akg_ 346	7686318	7776864	7844168	11840343	13442365	11867522	12760888	14184722	12987330	17828747	17067343	17169142	17436900	16363105	17180640	17357284	17320721	17284788
	0	0.001101	0.00103	0.001193	0.002644	0.001158	0.00164		Akg2H_346	42921766	42605053	42540054	48426293	51031293	47873754	49914148	50925068	49807908	58114497	56578674	56386287	56050674	51759947	55171977	56385376	55787673	55467654
	24	1.70026	1.19262	1.21293	3.69084	3.91774	3.58199		mKG_246	10983754	10849787	11042567	8785977	8101528	8985479	7430060	6379455	7730455	n.d.	n.d.	n.d.	n.d.	n.d.	n.d.	n.d.	n.d.	n.d.	*n.d. = not detected
	48	2.71162	2.096	2.00446	3.87482	4.02926	3.6131
	72	2.94034	2.53992	2.42684	3.81575	3.90302	3.71199		Concentration KG (mM)	1.6643	1.70664	1.72983	2.58733	2.90633	2.6412	2.77558	3.18387	2.86155	3.74251	3.63549	3.69451	3.83522	3.94614	3.84311	3.76976	3.82763	3.84988
									Concentration KG (mM)	1.70026			2.71162			2.94033			3.69084			3.87482			3.81576
									Mass isotopomer abundances	DMKG1M_72	DMKG2M_72	DMKG3M_72	DMKG1M_24	DMKG2M_24	DMKG3M_24	DMKG1M_48	DMKG2M_48	DMKG3M_48	OctKG1M_24	OctKG2M_24	OctKG3M_24	OctKG1M_48	OctKG2M_48	OctKG3M_48	OctKG1M_72	OctKG2M_72	OctKG3M_72
									Akg2H_346 (M0)	0.2502	0.255	0.2575	0.3417	0.3682	0.3464	0.3576	0.3896	0.3646	0.429	0.4219	0.4258	0.435	0.4421	0.4354	0.4307	0.4343	0.4358
									Akg2H_347 (M1)	0.0087	0.0092	0.0094	0.0169	0.0193	0.0173	0.019	0.0109	0.0192	0.03	0.0261	0.0279	0.0296	0.0249	0.029	0.0284	0.0296	0.0294
									Akg2H_348 (M2)	0.0431	0.0456	0.0393	0.0314	0.0507	0.0287	0.0728	0.1584	0.0765	0.0314	0.0296	0.0338	0.0294	0.022	0.0324	0.074	0.073	0.0592
									Akg2H_349 (M3)	0.1779	0.1804	0.1759	0.1585	0.1803	0.1474	0.1926	0.1741	0.1861	0.1228	0.1227	0.1261	0.1293	0.0778	0.1388	0.1665	0.1652	0.1513
									Akg2H_350 (M4)	0.4808	0.4689	0.4776	0.4175	0.3533	0.4248	0.334	0.2517	0.3299	0.3573	0.3695	0.3569	0.3482	0.402	0.3373	0.2801	0.2788	0.3022
									Akg2H_351 (M5)	0.0292	0.0306	0.0302	0.0253	0.0215	0.0262	0.018	0.0116	0.0175	0.0218	0.0222	0.0218	0.021	0.0236	0.0204	0.0156	0.0142	0.0165
									Akg2H_352 (M6)	0.0119	0.0124	0.0122	0.0105	0.008	0.0112	0.007	0.0044	0.0073	0.0093	0.0095	0.0092	0.0091	0.0093	0.0081	0.0058	0.0058	0.0068
									Akg2H_353 (M7)	-0.0019	-0.002	-0.0021	-0.0018	-0.0012	-0.0019	-0.0011	-0.0007	-0.0011	-0.0016	-0.0015	-0.0015	-0.0015	-0.0017	-0.0014	-0.001	-0.0008	-0.0011
									Akg2H_354 (M8)	-0.0002	-0.0002	-0.0002	-0.0002	-0.0002	-0.0002	-0.0001	0	0	-0.0001	-0.0002	-0.0001	-0.0002	-0.0002	-0.0001	-0.0001	0	0
									Akg2H_355 (M9)	0.0002	0.0001	0.0001	0	0	0	0	-0.0001	-0.0001	0	0.0002	0	-0.0001	0.0001	-0.0001	-0.0001	-0.0001	0
									Akg2H_356 (M10)	0	0.0001	0.0001	0.0001	0.0001	0.0001	0.0001	0.0001	0.0001	0.0002	0.0002	0.0002	0.0002	0.0001	0.0002	0.0001	0.0001	0.0001
									Replicate 2 (r2)								Replicate 3 (r3)								t0									vehicle (MeAc) 72h
									Retention Times (min.)								Retention Times (min.)								Retention Times (min.)								Retention Times (min.)	r1	r2	r3
									Metabolite	DMKG_r2_24h	DMKG_r2_48h	DMKG_r2_72h	octylKG_r2_24h	octylKG_r2_48h	octylKG_r2_72h		Metabolite	DMKG_r3_24h	DMKG_r3_48h	DMKG_r3_72h	octylKG_r3_24h	octylKG_r3_48h	octylKG_r3_72h		Metabolite	t0_DMKG_1	t0_DMKG_2	t0_DMKG_3	t0_octylKG_1	t0_octylKG_2	t0_octylKG_3		Metabolite	MeAc_r1_72h	MeAc_r2_72h	MeAc_r3_72h
									Akg_	8.51	8.53	8.53	8.53	8.53	8.53		Akg_	8.53	8.53	8.53	8.53	8.53	8.53		Akg_	8.54	8.54	8.54	8.54	8.54	8.54		Akg_	8.53	8.54	8.54
									Akg2H_	8.5	8.5	8.5	8.53	8.53	8.53		Akg2H_	8.5	8.5	8.5	8.53	8.53	8.53		Akg2H_	8.53	8.53	8.53	8.51	8.53	8.51		Akg2H_	8.51	8.51	8.51
									mKG_	6.83	6.83	6.83	n.d.	n.d.	n.d.		mKG_	6.83	6.83	6.83	n.d.	n.d.	n.d.		mKG_	6.81	6.81	6.81	n.d.	n.d.	n.d.		mKG_	n.d.	n.d.	n.d.
									Totial ion counts								Totial ion counts								Totial ion counts								Totial ion counts
									Fragment	DMKG_r2_24h	DMKG_r2_48h	DMKG_r2_72h	octylKG_r2_24h	octylKG_r2_48h	octylKG_r2_72h		Fragment	DMKG_r3_24h	DMKG_r3_48h	DMKG_r3_72h	octylKG_r3_24h	octylKG_r3_48h	octylKG_r3_72h		Fragment	t0_DMKG_1	t0_DMKG_2	t0_DMKG_3	t0_octylKG_1	t0_octylKG_2	t0_octylKG_3		Fragment	MeAc_r1_72h	MeAc_r2_72h	MeAc_r3_72h
									Akg_ 346	3506900	6840604	8316540	13602020	13844434	12553240		Akg_ 346	4071228	6855223	7999322	12284010	12320084	12447924		Akg_ 346	1288	1066	1044	1373	1021	924		Akg_ 346	1035	0	130
									Akg2H_ 346	25405011	32299868	34450683	43206691	43299590	39968625		Akg2H_ 346	29082054	33411473	34161030	41067828	40988386	40766481		Akg2H_ 346	8169548	7230288	6113353	3630793	6160831	3937043		Akg2H_ 348	13701984	13189881	12554211
									mKG_ 246	7221185	7570370	6895089	n.d.	n.d.	n.d.		mKG_ 246	8467786	7775042	6611041	n.d.	n.d.	n.d.		mKG_ 246	4410	4161	4462	n.d.	n.d.	n.d.		mKG_246	n.d.	n.d.	n.d.
									Concentration KG (mM)	1.19262	2.096	2.53992	3.91774	4.02926	3.90303		(mM)	1.21293	2.00446	2.42684	3.58199	3.6131	3.71199		(mM)	0.00110139	0.00102986	0.00119265	0.0026436	0.00115796	0.00164037		(mM)	0.0263818	0	0.00361661
									Mass isotopomer abundances	DMKG_r2_24h	DMKG_r2_48h	DMKG_r2_72h	octylKG_r2_24h	octylKG_r2_48h	octylKG_r2_72h		Mass isotopomer abundances	DMKG_r3_24h	DMKG_r3_48h	DMKG_r3_72h	octylKG_r3_24h	octylKG_r3_48h	octylKG_r3_72h		Mass isotopomer abundances	t0_DMKG_1	t0_DMKG_2	t0_DMKG_3	t0_octylKG_1	t0_octylKG_2	t0_octylKG_3		Mass isotopomer abundances	MeAc_r1_72h	MeAc_r2_72h	MeAc_r3_72h
									Akg2H_346 (M0)	0.1928	0.2959	0.3373	0.4398	0.4467	0.4389		Akg2H_346 (M0)	0.1956	0.2867	0.3272	0.4179	0.42	0.4266		Akg2H_346 (M0)	0.0002	0.0002	0.0002	0.0004	0.0003	0.0003		Akg2H_348 (M0)	0.0465	0.1161	0.1478
									Akg2H_347 (M1)	0.0003	0.0041	0.0067	0.0241	0.0231	0.021		Akg2H_347 (M1)	0.0007	0.0039	0.0062	0.0187	0.0195	0.0199		Akg2H_347 (M1)	0.0003	0.0004	0.0004	0.0005	0.0004	0.0009		Akg2H_349 (M1)	0.2917	0.3748	0.3912
									Akg2H_348 (M2)	0.038	0.0206	0.0201	0.0221	0.0191	0.0222		Akg2H_348 (M2)	0.0218	0.0172	0.0125	0.0218	0.0209	0.0156		Akg2H_348 (M2)	0.0414	0.0605	0.0671	0.0633	0.0542	0.0587		Akg2H_350 (M2)	0.6397	0.4934	0.4453
									Akg2H_349 (M3)	0.1346	0.1158	0.1185	0.0947	0.0901	0.1114		Akg2H_349 (M3)	0.1303	0.1154	0.1131	0.0979	0.1076	0.1015		Akg2H_349 (M3)	0.2554	0.3051	0.3157	0.2899	0.2782	0.2776		Akg2H_351 (M3)	0.0138	0.0096	0.0108
									Akg2H_350 (M4)	0.5984	0.5304	0.4874	0.3945	0.3963	0.3842		Akg2H_350 (M4)	0.6113	0.5395	0.5093	0.4184	0.4068	0.4107		Akg2H_350 (M4)	0.6866	0.6204	0.6054	0.6354	0.6549	0.6509		Akg2H_352 (M4)	0.0091	0.0068	0.0051
									Akg2H_351 (M5)	0.0248	0.0228	0.0211	0.0174	0.0176	0.016		Akg2H_351 (M5)	0.0287	0.0266	0.0229	0.0176	0.0183	0.0179		Akg2H_351 (M5)	0.0078	0.0061	0.0045	0.0042	0.005	0.0048		Akg2H_353 (M5)	-0.0009	-0.0006	-0.0004
									Akg2H_352 (M6)	0.0124	0.0121	0.0101	0.0085	0.0081	0.0073		Akg2H_352 (M6)	0.0134	0.0124	0.01	0.0089	0.008	0.009		Akg2H_352 (M6)	0.0084	0.0075	0.0071	0.0059	0.007	0.0065		Akg2H_354 (M6)	0.0001	-0.0001	0.0001
									Akg2H_353 (M7)	-0.0015	-0.0017	-0.0013	-0.0012	-0.0011	-0.001		Akg2H_353 (M7)	-0.0018	-0.0017	-0.0013	-0.0012	-0.0011	-0.0013		Akg2H_353 (M7)	-0.0003	-0.0004	-0.0007	-0.0001	-0.0003	-0.0002		Akg2H_355 (M7)	0.0001	0.0001	0.0001
									Akg2H_354 (M8)	0	-0.0001	-0.0001	-0.0001	0	0		Akg2H_354 (M8)	-0.0001	-0.0001	0	-0.0001	-0.0001	0		Akg2H_354 (M8)	0	-0.0001	0	0.0001	0.0001	0.0002		Akg2H_356 (M8)	0	0	0
									Akg2H_355 (M9)	0.0001	0.0001	0.0001	0	0.0001	0		Akg2H_355 (M9)	0.0001	0.0001	0.0001	0	0	0.0001		Akg2H_355 (M9)	0.0003	0.0003	0.0003	0.0005	0.0003	0.0003
									Akg2H_356 (M10)	0	0.0001	0.0001	0.0002	0.0002	0.0002		Akg2H_356 (M10)	0	0.0001	0.0001	0.0002	0.0001	0.0002		Akg2H_356 (M10)	0	0	0	0	0	0

## Sheet: Fig. 1d
	Fig. 1d												Retention Times (min.)											Retention Times (min.)											Retention Times (min.)											Retention Times (min.)
		vehicle (MeAc, n=3)			+KG (1mM, n=3)			+DMKG (1mM, n=3)					Metabolite	AsPC1_veh_PM_1	AsPC1_veh_PM_2	AsPC1_veh_PM_3	AsPC1_KG_PM_1	AsPC1_KG_PM_2	AsPC1_KG_PM_3	AsPC1_DMKG_PM_1	AsPC1_DMKG_PM_2	AsPC1_DMKG_PM_3		Metabolite	DanG_veh_PM_1	DanG_veh_PM_2	DanG_veh_PM_3	DanG_KG_PM_1	DanG_KG_PM_2	DanG_KG_PM_3	DanG_DMKG_PM_1	DanG_DMKG_PM_2	DanG_DMKG_PM_3		Metabolite	MiaPaCa2_veh_PM_1	MiaPaCa2_veh_PM_2	MiaPaCa2_veh_PM_3	MiaPaCa2_KG_PM_1	MiaPaCa2_KG_PM_2	MiaPaCa2_KG_PM_3	MiaPaCa2_DMKG_PM_1	MiaPaCa2_DMKG_PM_2	MiaPaCa2_DMKG_PM_3		Metabolite	8988S_dmem_24h_PM_1	8988S_dmem_24h_PM_2	8988S_dmem_24h_PM_3
	AsPC1	0.044145	0.044387	0.046848	0.995235	0.891498	0.804333	0.743343	0.697645	0.733551			Nor_	9.46	9.46	9.46	9.46	9.46	9.46	9.46	9.46	9.46		Nor_	9.47	9.46	9.46	9.46	9.46	9.46	9.46	9.47	9.47		Nor_	9.47	9.47	9.47	9.47	9.47	9.47	9.47	9.47	9.47		Nor_	9.47	9.47	9.46
	8988S	0.028513	0.029141	0.025254	0.27561	0.368192	0.382112	0.317876	0.358653	0.383149			Akg_	15.31	15.3	15.31	15.31	15.31	15.31	15.31	15.3	15.31		Akg_	15.31	15.3	15.31	15.31	15.31	15.31	15.31	15.31	15.31		Akg_	15.31	15.31	15.31	15.31	15.31	15.31	15.31	15.31	15.31		Akg_	15.32	15.32	15.31
	HuPT4	0.14844	0.155783	0.157933	0.989384	0.962892	0.73642	0.646408	0.607076	0.600292
	PANC1	0.212012	0.225373	0.220277	0.703394	0.697059	0.871498	0.638741	0.703951	0.660005			Totial ion counts											Totial ion counts											Totial ion counts											Totial ion counts
	8988T	0.134798	0.143725	0.114132	0.371907	0.47405	0.437468	0.310238	0.376198	0.383625			Fragment	AsPC1_veh_PM_1	AsPC1_veh_PM_2	AsPC1_veh_PM_3	AsPC1_KG_PM_1	AsPC1_KG_PM_2	AsPC1_KG_PM_3	AsPC1_DMKG_PM_1	AsPC1_DMKG_PM_2	AsPC1_DMKG_PM_3		Fragment	DanG_veh_PM_1	DanG_veh_PM_2	DanG_veh_PM_3	DanG_KG_PM_1	DanG_KG_PM_2	DanG_KG_PM_3	DanG_DMKG_PM_1	DanG_DMKG_PM_2	DanG_DMKG_PM_3		Fragment	MiaPaCa2_veh_PM_1	MiaPaCa2_veh_PM_2	MiaPaCa2_veh_PM_3	MiaPaCa2_KG_PM_1	MiaPaCa2_KG_PM_2	MiaPaCa2_KG_PM_3	MiaPaCa2_DMKG_PM_1	MiaPaCa2_DMKG_PM_2	MiaPaCa2_DMKG_PM_3		Fragment	8988S_dmem_24h_PM_1	8988S_dmem_24h_PM_2	8988S_dmem_24h_PM_3
	MiaPaCa2	0.148768	0.145945	0.148516	0.356082	0.358979	0.331494	0.331646	0.331717	0.318929			Nor_ 288	5905629	6530321	6030376	6487713	6819989	6750614	6660739	6579799	6588963		Nor_ 288	7055546	6692923	6562695	6052806	5975441	6325730	6092500	7463341	7098316		Nor_ 288	5641823	6883757	7008786	6385374	6830285	6766391	6679074	6709798	6425959		Nor_ 288	6292886	6508581	5925864
	DanG	0.184747	0.161409	0.167022	0.267088	0.285236	0.286958	0.293718	0.387784	0.420269			Akg_ 346	141520	157347	153356	3504965	3300432	2947445	2687684	2491802	2623698		Akg_ 346	1911791	1584440	1607633	2371057	2499803	2662319	2624568	4244774	4375359		Akg_ 346	2437532	2917665	3022988	6603253	7120801	6514097	6432992	6463956	5951877		Akg_ 346	122595	129591	102251
													Mass isotopomer abundances											Mass isotopomer abundances											Mass isotopomer abundances											Mass isotopomer abundances
													Ion	AsPC1_veh_PM_1	AsPC1_veh_PM_2	AsPC1_veh_PM_3	AsPC1_KG_PM_1	AsPC1_KG_PM_2	AsPC1_KG_PM_3	AsPC1_DMKG_PM_1	AsPC1_DMKG_PM_2	AsPC1_DMKG_PM_3		Ion	DanG_veh_PM_1	DanG_veh_PM_2	DanG_veh_PM_3	DanG_KG_PM_1	DanG_KG_PM_2	DanG_KG_PM_3	DanG_DMKG_PM_1	DanG_DMKG_PM_2	DanG_DMKG_PM_3		Ion	MiaPaCa2_veh_PM_1	MiaPaCa2_veh_PM_2	MiaPaCa2_veh_PM_3	MiaPaCa2_KG_PM_1	MiaPaCa2_KG_PM_2	MiaPaCa2_KG_PM_3	MiaPaCa2_DMKG_PM_1	MiaPaCa2_DMKG_PM_2	MiaPaCa2_DMKG_PM_3		Ion	8988S_dmem_24h_PM_1	8988S_dmem_24h_PM_2	8988S_dmem_24h_PM_3
													Nor_288 (M0)	0.9964	0.9953	1.0001	0.9976	0.9979	0.9958	0.9969	0.997	0.9968		Nor_288 (M0)	0.9936	0.9864	0.9846	0.9917	0.9888	0.9867	0.9961	0.992	0.9911		Nor_288 (M0)	0.9966	0.9934	0.9899	0.9952	0.9927	0.9913	0.9949	0.994	0.9916		Nor_288 (M0)	0.998	0.9982	0.9982
													Nor_289 (M1)	0.0013	0.0016	-0.0032	-0.0005	-0.0014	0.0009	-0.001	0.0008	0.0001		Nor_289 (M1)	0	0	0.0002	-0.0002	-0.0001	-0.0004	-0.0028	0.0001	0.0005		Nor_289 (M1)	-0.0013	-0.0007	0.0012	-0.0007	-0.0005	-0.0005	0	-0.0019	-0.0006		Nor_289 (M1)	0.0004	-0.0009	-0.0017
													Nor_290 (M2)	0.0002	-0.0007	0.0001	-0.0001	0.0002	-0.0007	0.0007	-0.0005	0.0001		Nor_290 (M2)	0.0008	0.0006	0.0003	0	-0.0005	0.0003	-0.0007	0.0006	-0.0001		Nor_290 (M2)	-0.0001	-0.0006	0.0001	0.0006	-0.0005	-0.0001	-0.0006	0.0001	-0.0001		Nor_290 (M2)	0	0	0.0004
													Nor_291 (M3)	0	0.0001	-0.0003	-0.0003	-0.0002	0.0002	0	0.0004	0.0001		Nor_291 (M3)	-0.0002	-0.0005	-0.0002	-0.0001	-0.0001	-0.0001	0.0002	-0.0002	-0.0002		Nor_291 (M3)	-0.0001	-0.0001	-0.0005	-0.0002	0.0003	0	-0.0002	0.0003	0		Nor_291 (M3)	-0.0002	0.0003	-0.0002
													Nor_292 (M4)	0.0004	0.0005	0.0005	0.0005	0.0005	0.0005	0.0005	0.0002	0.0004		Nor_292 (M4)	0.0005	0.0007	0.0004	0.0004	0.0005	0.0004	0.0005	0.0003	0.0005		Nor_292 (M4)	0.0005	0.0006	0.0006	0.0004	0.0004	0.0006	0.0005	0.0004	0.0005		Nor_292 (M4)	0.0004	0.0005	0.0003
													Nor_293 (M5)	0.0004	0.0012	0.0017	0.001	0.0015	0.0018	0.0011	0.0013	0.0014		Nor_293 (M5)	0.0053	0.0132	0.0153	0.0081	0.0116	0.0135	0.0064	0.0069	0.0079		Nor_293 (M5)	0.004	0.0073	0.0089	0.0046	0.0075	0.0088	0.005	0.0072	0.0086		Nor_293 (M5)	0.0007	0.0009	0.0016
													Nor_294 (M6)	0.0017	0.0027	0.0016	0.0023	0.0022	0.0021	0.0025	0.0012	0.0015		Nor_294 (M6)	0.0008	0.0008	0.0008	0.0009	0.0009	0.0009	0.001	0.0011	0.0011		Nor_294 (M6)	0.0008	0.0007	0.0008	0.0007	0.0008	0.0007	0.0009	0.0007	0.0009		Nor_294 (M6)	0.0011	0.0015	0.0021
													Akg_346 (M0)	1.0056	0.9962	0.994	1.0044	1.0032	1.0041	1.006	1.0068	1.0042		Akg_346 (M0)	1.0047	0.9966	1.001	1.0043	1.0026	1.001	1.0016	1.0005	1.0013		Akg_346 (M0)	1.0069	1.002	1.0009	1.0009	0.9989	0.9996	1.001	0.998	1.0005		Akg_346 (M0)	0.9984	1.0023	0.999
													Akg_347 (M1)	-0.0093	-0.0063	0.0045	-0.0057	-0.0038	-0.0041	-0.0053	-0.0077	-0.0051		Akg_347 (M1)	-0.0039	0.0009	-0.0022	-0.0035	-0.0037	-0.0012	-0.0039	0	-0.0027		Akg_347 (M1)	-0.0084	-0.0051	-0.0016	-0.0017	0.0004	0.0005	-0.0017	0.0003	-0.001		Akg_347 (M1)	-0.0025	-0.0088	-0.0055
													Akg_348 (M2)	0.0003	-0.0013	-0.0068	0.0002	0	-0.0005	-0.0011	-0.0014	0		Akg_348 (M2)	-0.0007	-0.0006	-0.0006	-0.0016	0.0003	-0.0016	0.0007	-0.0006	0.0017		Akg_348 (M2)	-0.0002	0.0004	-0.0013	0.0003	-0.0002	-0.0006	0.0002	0.0007	-0.0001		Akg_348 (M2)	-0.0045	-0.0013	0.0001
													Akg_349 (M3)	-0.0006	0.0008	-0.0043	0.0003	0	0	-0.0002	0.0007	0.0002		Akg_349 (M3)	-0.0007	-0.001	-0.0004	-0.0002	-0.0007	0.0004	-0.0006	-0.0009	-0.001		Akg_349 (M3)	0.0004	0.0007	0	-0.0002	-0.0002	-0.0006	-0.0004	-0.0005	-0.0005		Akg_349 (M3)	0.002	0.0003	-0.0009
													Akg_350 (M4)	0	0.0006	0.0008	0	-0.0003	-0.0002	-0.0002	0.0002	0.0002		Akg_350 (M4)	0.0001	0.0016	0.0006	0.0002	0.0004	0.0003	0.0005	0.0003	0		Akg_350 (M4)	0	-0.0003	0	0.0001	0	0.0002	0.0002	0.0001	0.0001		Akg_350 (M4)	-0.0006	0.0009	0.0023
													Akg_351 (M5)	0.002	0.0041	0.0011	0.0004	0.0007	0.0004	0.0004	0.0005	0.0005		Akg_351 (M5)	0.0006	0.0014	0.0012	0.0006	0.0008	0.0007	0.001	0.0008	0.0006		Akg_351 (M5)	0.0013	0.0021	0.002	0.0005	0.0007	0.0008	0.0008	0.0013	0.0009		Akg_351 (M5)	0.0087	0.007	0.0069
													Akg_352 (M6)	-0.0004	-0.001	0	0	-0.0001	0	0	0	0		Akg_352 (M6)	-0.0001	0.0003	-0.0001	0.0001	0	0.0001	0.0002	-0.0001	0.0001		Akg_352 (M6)	0.0001	-0.0001	-0.0002	0	0	0	0	0.0001	-0.0001		Akg_352 (M6)	-0.001	0.0003	-0.0017
													Akg_353 (M7)	-0.0001	-0.0002	-0.0001	0	0	0	0	-0.0001	-0.0001		Akg_353 (M7)	0	-0.0002	-0.0001	-0.0001	-0.0001	-0.0001	-0.0001	-0.0001	-0.0001		Akg_353 (M7)	-0.0001	-0.0002	-0.0002	-0.0001	-0.0001	-0.0001	0	-0.0001	-0.0001		Akg_353 (M7)	-0.0006	-0.0007	-0.0004
													Akg_354 (M8)	0.0033	0.0083	0.0126	0.0006	0.0005	0.0005	0.0006	0.0013	0		Akg_354 (M8)	0	0.0012	0.0007	0.0003	0.0004	0.0004	0.0009	0	0		Akg_354 (M8)	0.0002	0.0004	0.0003	0	0.0003	0.0003	0	0.0003	0.0003		Akg_354 (M8)	0.0001	0	0.0001
													Akg_355 (M9)	-0.0006	-0.0006	-0.0009	-0.0001	-0.0001	-0.0001	-0.0001	-0.0002	0		Akg_355 (M9)	0	-0.0002	-0.0001	-0.0001	-0.0001	-0.0001	-0.0001	0	0		Akg_355 (M9)	0	-0.0001	0	0	0	-0.0001	0	-0.0001	-0.0001		Akg_355 (M9)	0	0	0
													Average Cell counts (x10^6):			0.542833								Average Cell counts (x10^6):			1.46667								Average Cell counts (x10^6):			2.90417								Average Cell counts (x10^6):			0.68325
[truncated: 36 more columns]

## Sheet: Figs. 1f,g; S1a,b
	Fig. 1f												Retention Times (min.)											Retention Times (min.)											Retention Times (min.)
		vehicle (MeAc, n=3)			+KG (1mM, n=3)			+DMKG (1mM, n=3)					Metabolite	8988S_veh_UGln_PM_1	8988S_veh_UGln_PM_2	8988S_veh_UGln_PM_3	8988S_KG_UGln_PM_1	8988S_KG_UGln_PM_2	8988S_KG_UGln_PM_3	8988S_DMKG_UGln_PM_1	8988S_DMKG_UGln_PM_2	8988S_DMKG_UGln_PM_3		Metabolite	8988T_veh_UGln_PM_1	8988T_veh_UGln_PM_2	8988T_veh_UGln_PM_3	8988T_KG_UGln_PM_1	8988T_KG_UGln_PM_2	8988T_KG_UGln_PM_3	8988T_DMKG_UGln_PM_1	8988T_DMKG_UGln_PM_2	8988T_DMKG_UGln_PM_3		Metabolite	AsPC1_UGln_veh_24h_PM_1	AsPC1_UGln_veh_24h_PM_2	AsPC1_UGln_veh_24h_PM_3	AsPC1_UGln_KG_24h_PM_1	AsPC1_UGln_KG_24h_PM_2	AsPC1_UGln_KG_24h_PM_3	AsPC1_UGln_DMKG_24h_PM_1	AsPC1_UGln_DMKG_24h_PM_2	AsPC1_UGln_DMKG_24h_PM_3
	M0	5.3	4.88	5.77	82.7	78.84	80.07	67.67	67.04	70.23			Akg_	15.32	15.32	15.32	15.32	15.32	15.32	15.32	15.32	15.32		Akg_	15.32	15.32	15.32	15.32	15.32	15.32	15.32	15.32	15.32		Akg_	15.29	15.29	15.29	15.29	15.31	15.3	15.29	15.29	15.29
	M1	5.73	6.58	6.46	0.26	1.34	0.52	1.76	2.2	1.36			Nor_	9.46	9.46	9.47	9.46	9.46	9.47	9.46	9.47	9.46		Nor_	9.46	9.46	9.47	9.46	9.46	9.47	9.46	9.46	9.47		Nor_	9.45	9.46	9.46	9.46	9.46	9.45	9.46	9.46	9.46
	M2	5.84	5.52	5.15	0.95	1.09	0.96	1.59	1.37	1.53
	M3	20.56	20.26	20.98	3.99	4.86	4.77	6.48	6.42	6.13			Totial ion counts											Totial ion counts											Totial ion counts
	M4	3.23	3.45	4.91	0.99	0.72	0.92	1.18	1.26	1.11			Fragment	8988S_veh_UGln_PM_1	8988S_veh_UGln_PM_2	8988S_veh_UGln_PM_3	8988S_KG_UGln_PM_1	8988S_KG_UGln_PM_2	8988S_KG_UGln_PM_3	8988S_DMKG_UGln_PM_1	8988S_DMKG_UGln_PM_2	8988S_DMKG_UGln_PM_3		Fragment	8988T_veh_UGln_PM_1	8988T_veh_UGln_PM_2	8988T_veh_UGln_PM_3	8988T_KG_UGln_PM_1	8988T_KG_UGln_PM_2	8988T_KG_UGln_PM_3	8988T_DMKG_UGln_PM_1	8988T_DMKG_UGln_PM_2	8988T_DMKG_UGln_PM_3		Fragment	AsPC1_UGln_veh_24h_PM_1	AsPC1_UGln_veh_24h_PM_2	AsPC1_UGln_veh_24h_PM_3	AsPC1_UGln_KG_24h_PM_1	AsPC1_UGln_KG_24h_PM_2	AsPC1_UGln_KG_24h_PM_3	AsPC1_UGln_DMKG_24h_PM_1	AsPC1_UGln_DMKG_24h_PM_2	AsPC1_UGln_DMKG_24h_PM_3
	M5	58.58	57.9	57.31	11.2	13.12	12.75	20.86	21.58	19.45			Akg_ 346	54028	58563	56429	252622	278148	247527	165111	173094	202807		Akg_ 346	696510	727950	780473	2395346	2867008	2491946	2044128	2358322	2478506		Akg_ 346	167092	174985	179053	2356372	2146287	2416425	1455051	1687233	1766585
													Nor_ 288	5117027	5180558	4809361	4159803	4940488	4708337	4500316	4776335	5006859		Nor_ 288	4966047	4937802	5220198	4676320	5288277	5062341	4884165	5288742	5038962		Nor_ 288	5191683	5191212	5545127	5218297	5326920	5151314	5517202	5466585	5502173
	Fig. 1g
		vehicle (MeAc, n=3)			+KG (1mM, n=3)			+DMKG (1mM, n=3)					Mass isotopomer abundances											Mass isotopomer abundances											Mass isotopomer abundances
	AsPC1	91.338	91.54	92.028	10.254	11.122	10.134	22.44	19.214	18.694			Ion	8988S_veh_UGln_PM_1	8988S_veh_UGln_PM_2	8988S_veh_UGln_PM_3	8988S_KG_UGln_PM_1	8988S_KG_UGln_PM_2	8988S_KG_UGln_PM_3	8988S_DMKG_UGln_PM_1	8988S_DMKG_UGln_PM_2	8988S_DMKG_UGln_PM_3		Ion	8988T_veh_UGln_PM_1	8988T_veh_UGln_PM_2	8988T_veh_UGln_PM_3	8988T_KG_UGln_PM_1	8988T_KG_UGln_PM_2	8988T_KG_UGln_PM_3	8988T_DMKG_UGln_PM_1	8988T_DMKG_UGln_PM_2	8988T_DMKG_UGln_PM_3		Ion	AsPC1_UGln_veh_24h_PM_1	AsPC1_UGln_veh_24h_PM_2	AsPC1_UGln_veh_24h_PM_3	AsPC1_UGln_KG_24h_PM_1	AsPC1_UGln_KG_24h_PM_2	AsPC1_UGln_KG_24h_PM_3	AsPC1_UGln_DMKG_24h_PM_1	AsPC1_UGln_DMKG_24h_PM_2	AsPC1_UGln_DMKG_24h_PM_3
	8988S	76.982	76.34	77.178	14.818	17.316	16.836	26.68	27.428	24.9			Akg_346 (M0)	0.053	0.0488	0.0577	0.827	0.7884	0.8007	0.6767	0.6704	0.7023		Akg_346 (M0)	0.0621	0.0659	0.0647	0.717	0.7104	0.6845	0.5549	0.5755	0.5998		Akg_346 (M0)	0.0339	0.038	0.0408	0.8988	0.8875	0.8967	0.767	0.8009	0.8075
	8988T	75.264	75.654	75.386	23.146	23.666	25.472	37.382	35.66	33.588			Akg_347 (M1)	0.0573	0.0658	0.0646	0.0026	0.0134	0.0052	0.0176	0.022	0.0136		Akg_347 (M1)	0.079	0.0738	0.0758	0.0188	0.0203	0.0243	0.0229	0.0221	0.0232		Akg_347 (M1)	0.012	0.0067	-0.0015	-0.0075	-0.0049	-0.0024	-0.005	-0.0025	-0.0028
													Akg_348 (M2)	0.0584	0.0552	0.0515	0.0095	0.0109	0.0096	0.0159	0.0137	0.0153		Akg_348 (M2)	0.0523	0.0533	0.0518	0.0167	0.0159	0.0183	0.0236	0.0218	0.0199		Akg_348 (M2)	0.0132	0.0144	0.0112	0.0021	0.0005	0.0023	0.0042	0.0025	0.0028
	SI Fig. 1a												Akg_349 (M3)	0.2056	0.2026	0.2098	0.0399	0.0486	0.0477	0.0648	0.0642	0.0613		Akg_349 (M3)	0.2178	0.2148	0.2166	0.0666	0.0682	0.0746	0.0965	0.0909	0.0847		Akg_349 (M3)	0.0703	0.0691	0.069	0.0081	0.01	0.0064	0.0191	0.0162	0.0138
	Time (hr)	+DMKG (1mM, n=3)			+1-octyl-KG (1mM, n=3)								Akg_350 (M4)	0.0323	0.0345	0.0491	0.0099	0.0072	0.0092	0.0118	0.0126	0.0111		Akg_350 (M4)	0.0238	0.0251	0.0254	0.0077	0.0079	0.0086	0.013	0.0124	0.0117		Akg_350 (M4)	0.0304	0.0348	0.0405	0.0043	0.0045	0.0047	0.0087	0.0079	0.0085
	0	0	0	0	0	0	0						Akg_351 (M5)	0.5858	0.579	0.5731	0.112	0.1312	0.1275	0.2086	0.2158	0.1945		Akg_351 (M5)	0.5662	0.5715	0.5677	0.1749	0.179	0.1909	0.2915	0.279	0.2631		Akg_351 (M5)	0.8392	0.839	0.8423	0.0949	0.1024	0.0933	0.2053	0.1756	0.1713
	0.08333	0.080268	0.056634	0.062778	0.989459	0.613562	0.547542						Akg_352 (M6)	0.0031	0.0138	0.0007	0.0002	-0.0002	-0.0015	0.0036	-0.0003	-0.0006		Akg_352 (M6)	-0.0011	-0.0025	0.0015	-0.0019	-0.0011	-0.0008	-0.0014	-0.0013	-0.002		Akg_352 (M6)	-0.002	-0.0088	-0.0017	-0.0009	-0.0004	-0.0008	0.001	-0.0009	-0.0012
	0.5	0.056123	0.062778	0.061753	3.22368	3.4076	3.9815						Akg_353 (M7)	0.0013	0.0012	-0.0034	-0.0013	-0.0001	0.0022	0.0004	-0.0004	0.0028		Akg_353 (M7)	-0.0008	-0.0011	-0.0025	-0.0002	-0.0004	-0.0004	-0.0008	-0.0001	-0.0002		Akg_353 (M7)	-0.0016	-0.0007	-0.0024	-0.0003	0.0001	-0.0002	-0.001	-0.0001	-0.0002
	1	0.078204	0.097879	0.07872	3.64304	3.94454	4.18105						Akg_354 (M8)	0.006	0.001	-0.0026	0.0007	0.0014	0.0001	0.0015	0.0031	0.0007		Akg_354 (M8)	0.0008	-0.0001	0.0002	0.0003	0.0003	0.0004	0.0005	-0.0001	0.0006		Akg_354 (M8)	0.0029	0.005	0.0021	0.0006	0.0007	0.0003	0.0012	0.001	0.0007
	2	0.167959	0.181347	0.121901	4.12076	4.29368	4.10747						Akg_355 (M9)	-0.0028	-0.002	-0.0008	-0.0003	-0.0006	-0.0005	-0.0009	-0.0011	-0.0009		Akg_355 (M9)	-0.0002	-0.0007	-0.0014	-0.0002	-0.0005	-0.0005	-0.0008	-0.0002	-0.0008		Akg_355 (M9)	0.0027	0.0038	-0.0001	0.0001	-0.0004	-0.0003	-0.0007	-0.0006	-0.0006
	4	0.244389	0.495713	0.207791	3.68659	4.23361	4.31446
	6	0.320281	0.322546	0.297733	4.14077	4.5511	3.97022						Nor_288 (M0)	1.0016	1.0005	0.9996	1.0017	1.0002	1.0007	0.999	1.0015	0.9991		Nor_288 (M0)	0.9982	1.0017	0.9989	1.0006	0.9992	0.9988	1.0019	0.9985	0.9976		Nor_288 (M0)	0.9995	0.9979	0.9986	1.0001	0.9993	0.9997	1	0.9986	1
													Nor_289 (M1)	-0.0026	-0.0024	-0.0009	-0.0012	-0.0008	-0.0006	0.0003	-0.0021	0.0009		Nor_289 (M1)	0.0013	-0.0031	-0.0006	-0.0014	-0.0014	-0.0004	-0.0025	0.0005	-0.0001		Nor_289 (M1)	-0.0007	0.0014	0.0001	-0.0011	-0.0003	-0.001	0	-0.0007	-0.002
	SI Fig. 1b												Nor_290 (M2)	-0.0003	0.0007	-0.0003	-0.0014	-0.0001	-0.0016	-0.0007	-0.0008	-0.0007		Nor_290 (M2)	-0.0007	0	-0.0004	-0.0002	0.001	-0.0006	-0.0009	-0.001	0.0007		Nor_290 (M2)	0	-0.001	-0.0008	-0.0006	-0.0005	-0.0008	-0.0012	0.0006	0.0001
	8988T	vehicle (MeAc, n=3)			+KG (1mM, n=3)			+DMKG (1mM, n=3)					Nor_291 (M3)	0.0003	-0.0004	0.0001	-0.0001	-0.0001	0.0001	0.0003	0.0005	-0.0007		Nor_291 (M3)	0.0002	-0.0001	0.0001	-0.0002	-0.0007	0.0002	0.0004	0	-0.0004		Nor_291 (M3)	-0.0004	-0.0001	0.0001	0	-0.0003	-0.0001	0.0001	-0.0004	0
	M0	6.21	6.59	6.47	71.7	71.04	68.45	55.49	57.55	59.98			Nor_292 (M4)	0.0001	0.0002	0.0001	0.0003	-0.0002	0.0003	0.0001	0	0.0002		Nor_292 (M4)	0	0	-0.0001	0.0001	0	0	0	0	-0.0001		Nor_292 (M4)	0.0002	0.0002	0.0001	0.0001	0.0001	0.0001	0.0001	0.0002	0
	M1	7.9	7.38	7.58	1.88	2.03	2.43	2.29	2.21	2.32			Nor_293 (M5)	0.0006	0.0011	0.0011	0.0008	0.0009	0.001	0.0006	0.001	0.0012		Nor_293 (M5)	0.0011	0.0017	0.0022	0.0012	0.0019	0.0021	0.0011	0.002	0.0024		Nor_293 (M5)	0.0015	0.0018	0.0021	0.0016	0.0018	0.0023	0.0011	0.0019	0.002
	M2	5.23	5.33	5.18	1.67	1.59	1.83	2.36	2.18	1.99			Nor_294 (M6)	0.0004	0.0004	0.0006	0	0.0003	0.0001	0.0006	0	0		Nor_294 (M6)	0	0	0	-0.0001	0	0	0	0	0		Nor_294 (M6)	-0.0001	0	0	0	0	0	0	0	0
	M3	21.78	21.48	21.66	6.66	6.82	7.46	9.65	9.09	8.47
	M4	2.38	2.51	2.54	0.77	0.79	0.86	1.3	1.24	1.17			Average Cell counts (x10^6):			0.579308								Average Cell counts (x10^6):			0.8625								Average Cell counts (x10^6):			n.d.
	M5	56.62	57.15	56.77	17.49	17.9	19.09	29.15	27.9	26.31
													MPE (%)	76.982	76.34	77.178	14.818	17.316	16.836	26.68	27.428	24.9		MPE (%)	75.264	75.654	75.386	23.146	23.666	25.472	37.382	35.66	33.588		MPE (%)	91.338	91.54	92.028	10.254	11.122	10.134	22.44	19.214	18.694
	AsPC1	vehicle (MeAc, n=3)			+KG (1mM, n=3)			+DMKG (1mM, n=3)
	M0	3.39	3.8	4.08	89.88	88.75	89.67	76.7	80.09	80.75
	M1	1.2	0.67	-0.15	-0.75	-0.49	-0.24	-0.5	-0.25	-0.28
	M2	1.32	1.44	1.12	0.21	0.05	0.23	0.42	0.25	0.28			Retention Times (min.)
	M3	7.03	6.91	6.9	0.81	1	0.64	1.91	1.62	1.38			Metabolite	DMKG_5m_1	DMKG_5m_2	DMKG_5m_3	DMKG_05h_1	DMKG_05h_2	DMKG_05h_3	DMKG_1h_1	DMKG_1h_2	DMKG_1h_3	DMKG_2h_1	DMKG_2h_2	DMKG_2h_3	DMKG_4h_1	DMKG_4h_2	DMKG_4h_3	DMKG_6h_1	DMKG_6h_2	DMKG_6h_3	octylKG_5m_1	octylKG_5m_2	octylKG_5m_3	octylKG_05h_1	octylKG_05h_2	octylKG_05h_3	octylKG_1h_1	octylKG_1h_2	octylKG_1h_3	octylKG_2h_1	octylKG_2h_2	octylKG_2h_3	octylKG_4h_1	octylKG_4h_2	octylKG_4h_3	octylKG_6h_1	octylKG_6h_2	octylKG_6h_3
	M4	3.04	3.48	4.05	0.43	0.45	0.47	0.87	0.79	0.85			Akg_	8.29	8.29	8.29	8.29	8.29	8.29	8.29	8.29	8.29	8.31	8.31	8.29	8.29	8.29	8.29	8.29	8.29	8.29	8.29	8.29	8.29	8.29	8.29	8.32	8.32	8.32	8.32	8.32	8.32	8.32	8.32	8.32	8.32	8.32	8.31	8.32
	M5	83.92	83.9	84.23	9.49	10.24	9.33	20.53	17.56	17.13
													Totial ion counts
													Fragment	DMKG_5m_1	DMKG_5m_2	DMKG_5m_3	DMKG_05h_1	DMKG_05h_2	DMKG_05h_3	DMKG_1h_1	DMKG_1h_2	DMKG_1h_3	DMKG_2h_1	DMKG_2h_2	DMKG_2h_3	DMKG_4h_1	DMKG_4h_2	DMKG_4h_3	DMKG_6h_1	DMKG_6h_2	DMKG_6h_3	octylKG_5m_1	octylKG_5m_2	octylKG_5m_3	octylKG_05h_1	octylKG_05h_2	octylKG_05h_3	octylKG_1h_1	octylKG_1h_2	octylKG_1h_3	octylKG_2h_1	octylKG_2h_2	octylKG_2h_3	octylKG_4h_1	octylKG_4h_2	octylKG_4h_3	octylKG_6h_1	octylKG_6h_2	octylKG_6h_3
													Akg_ 346	13465253	14481609	14803032	14079677	13385324	13106786	13666294	14152343	13128802	15298311	15591039	16018818	8006253	16013557	13544139	14524453	16685645	14092712	16717113	17509221	16050720	24109244	23008712	25910776	32117294	26627863	24526184	25885764	26047289	28016550	35883719	27751900	27199078	27625912	19719262	30365007
													Mass isotopomer abundances
													Ion	DMKG_5m_1	DMKG_5m_2	DMKG_5m_3	DMKG_05h_1	DMKG_05h_2	DMKG_05h_3	DMKG_1h_1	DMKG_1h_2	DMKG_1h_3	DMKG_2h_1	DMKG_2h_2	DMKG_2h_3	DMKG_4h_1	DMKG_4h_2	DMKG_4h_3	DMKG_6h_1	DMKG_6h_2	DMKG_6h_3	octylKG_5m_1	octylKG_5m_2	octylKG_5m_3	octylKG_05h_1	octylKG_05h_2	octylKG_05h_3	octylKG_1h_1	octylKG_1h_2	octylKG_1h_3	octylKG_2h_1	octylKG_2h_2	octylKG_2h_3	octylKG_4h_1	octylKG_4h_2	octylKG_4h_3	octylKG_6h_1	octylKG_6h_2	octylKG_6h_3
													Akg_346 (M0)	0.0158	0.0112	0.0124	0.0111	0.0124	0.0122	0.0154	0.0192	0.0155	0.0325	0.035	0.0238	0.0466	0.0902	0.0399	0.0602	0.0606	0.0562	0.1652	0.1093	0.0987	0.392	0.4053	0.4433	0.4215	0.441	0.4554	0.4518	0.462	0.451	0.4244	0.4585	0.4632	0.453	0.4765	0.4426
													Akg_347 (M1)	-0.0011	-0.0007	-0.0012	-0.0016	-0.0021	-0.0015	-0.002	-0.0018	-0.0023	0.0002	0.0008	-0.0031	0.0012	0.0012	0.0008	0.0021	-0.0041	0.0007	0.0005	0.0013	-0.0003	0.0059	0.0057	0.0179	0.013	0.0109	0.0084	0.0124	0.0119	0.0123	0.014	0.0127	0.0128	0.0108	0.005	0.0141
													Akg_348 (M2)	0.0677	0.0551	0.0292	0.0404	0.0384	0.025	0.0954	0.041	0.0293	0.4011	0.476	0.0357	0.0648	0.0601	0.0287	0.0981	0.1974	0.0314	0.0417	0.0494	0.0294	0.0229	0.0297	0.2442	0.0334	0.0327	0.0214	0.0951	0.0401	0.0252	0.1084	0.0474	0.0439	0.0393	0.0571	0.0262
													Akg_349 (M3)	0.2765	0.2381	0.172	0.2189	0.2218	0.1584	0.2689	0.2202	0.1764	0.2968	0.2777	0.1712	0.2426	0.2882	0.176	0.2595	0.3107	0.1671	0.2047	0.2165	0.165	0.1224	0.1362	0.16	0.1353	0.1396	0.0922	0.1772	0.1198	0.108	0.1681	0.1311	0.1167	0.1208	0.1456	0.0976
													Akg_350 (M4)	0.6188	0.6699	0.7594	0.706	0.7022	0.7749	0.6012	0.6923	0.7508	0.2616	0.2044	0.7413	0.6272	0.5418	0.7251	0.5598	0.4211	0.7174	0.5662	0.598	0.6786	0.44	0.4086	0.1311	0.381	0.362	0.4082	0.2546	0.3531	0.389	0.2749	0.338	0.35	0.3621	0.3066	0.4036
													Akg_351 (M5)	0.0143	0.0161	0.0168	0.0153	0.0158	0.0162	0.0137	0.0158	0.017	0.0046	0.0039	0.0183	0.0045	0.0115	0.0159	0.0109	0.0081	0.0143	0.0124	0.0138	0.0158	0.0093	0.0077	0.0022	0.0101	0.008	0.0078	0.0046	0.0071	0.0083	0.0068	0.0065	0.0074	0.0079	0.0041	0.0094
													Akg_352 (M6)	0.0089	0.0111	0.0121	0.0109	0.0097	0.0127	0.0084	0.0108	0.0117	0.003	0.0025	0.0119	0.0081	0.0077	0.0116	0.008	0.006	0.0111	0.008	0.0101	0.0119	0.0069	0.006	0.0012	0.0065	0.005	0.0057	0.0032	0.0052	0.0059	0.004	0.0049	0.0053	0.0054	0.0037	0.0065
													Akg_353 (M7)	-0.0009	-0.0011	-0.0011	-0.0011	-0.0011	-0.001	-0.0009	-0.0009	-0.0013	-0.0002	-0.0005	-0.001	-0.0005	-0.0009	-0.0009	-0.0009	-0.0001	-0.0008	-0.001	-0.0009	-0.0015	-0.001	-0.0006	-0.0002	-0.0008	-0.0006	-0.0005	-0.0005	-0.0006	-0.0008	-0.0005	-0.0005	-0.0006	-0.0006	-0.0004	-0.0008
													Akg_354 (M8)	-0.0001	-0.0001	-0.0002	-0.0001	-0.0003	-0.0001	-0.0002	0	-0.0001	0	0	-0.0001	-0.0005	-0.0001	-0.0002	0	-0.0001	-0.0002	-0.0001	-0.0002	-0.0003	-0.0001	-0.0001	0	-0.0001	-0.0001	-0.0001	0	-0.0002	-0.0002	-0.0001	-0.0001	-0.0001	-0.0001	-0.0001	-0.0001
													Akg_355 (M9)	0.0002	0.0005	0.0005	0.0003	0.0034	0.0032	0.0003	0.0036	0.0031	0.0003	0.0002	0.0021	0.0064	0.0004	0.0031	0.0026	0.0003	0.003	0.0024	0.0027	0.0027	0.0019	0.0016	0.0002	0	0.0015	0.0015	0.0016	0.0015	0.0014	0	0.0015	0.0014	0.0016	0.0019	0.0009
													Akg_356 (M10)	0	0.0001	0	-0.0001	0.0002	0.0004	-0.0001	0.0003	0.0001	0	-0.0001	0.0001	0.0004	0	0.0002	0.0001	0.0002	0.0002	0.0001	0.0003	0.0001	0.0002	0.0002	0.0001	0.0001	0.0002	0.0002	0.0002	0	0.0002	0.0001	0.0003	0.0002	0	0.0004	0.0002

## Sheet: Fig. 2a
	Fig. 2a											Retention Times (min.)
		+Fumarate (1 mM, n=3)			+DMF (1 mM, n=3)			+DEF (1 mM, n=3)				Metabolite	DEF_r1_24	DEF_r1_48	DEF_r1_72	DEF_r2_24	DEF_r2_48	DEF_r2_72	DEF_r3_24	DEF_r3_48	DEF_r3_72	DMF_r1_24	DMF_r1_48	DMF_r1_72	DMF_r2_24	DMF_r2_48	DMF_r2_72	DMF_r3_24	DMF_r3_48	DMF_r3_72	Fum_r1_24	Fum_r1_48	Fum_r1_72	Fum_r2_24	Fum_r2_48	Fum_r2_72	Fum_r3_24	Fum_r3_48	Fum_r3_72
	24	1.38628	1.40293	1.38531	0.17318	0.216692	0.134063	0.074951	0.093904	0.088859		Nor_	5.93	5.93	5.93	5.93	5.93	5.94	5.93	5.93	5.93	5.93	5.93	5.93	5.93	5.94	5.93	5.93	5.93	5.93	5.93	5.93	5.93	5.93	5.93	5.93	5.93	5.94	5.93
	48	1.44714	1.3389	1.39765	0.700815	0.713575	0.498343	0.511254	0.575251	0.444974		Fum_	6.97	6.97	6.97	6.97	6.97	6.97	6.97	6.97	6.97	6.97	6.97	6.97	6.97	6.97	6.97	6.97	6.97	6.97	6.98	6.98	6.98	6.98	6.98	6.98	6.98	6.98	6.98
	72	1.41875	1.41108	1.37897	1.09192	1.07691	0.717314	0.939911	1.03944	0.775123
												Totial ion counts
												Fragment	DEF_r1_24	DEF_r1_48	DEF_r1_72	DEF_r2_24	DEF_r2_48	DEF_r2_72	DEF_r3_24	DEF_r3_48	DEF_r3_72	DMF_r1_24	DMF_r1_48	DMF_r1_72	DMF_r2_24	DMF_r2_48	DMF_r2_72	DMF_r3_24	DMF_r3_48	DMF_r3_72	Fum_r1_24	Fum_r1_48	Fum_r1_72	Fum_r2_24	Fum_r2_48	Fum_r2_72	Fum_r3_24	Fum_r3_48	Fum_r3_72
												Nor_ 288	15475578	15073656	15232758	15549294	15275379	15244348	15006212	15447925	14944524	14988458	15182060	15066361	15209594	15409706	15217955	15097224	15066583	14807016	15364780	15029111	15628782	15032318	15246581	14865874	15476567	15084578	15067994
												Fum_ 287	1679568	10736231	20597666	2016204	12284596	22964527	1836686	9531228	16382197	3575844	14941463	23849319	4550321	15500386	23792584	2789005	10460189	14972200	37374860	37791967	36621311	36830783	37156584	36865747	37430015	37356104	36504375
												Mass isotopomer abundances
												Ion	DEF_r1_24	DEF_r1_48	DEF_r1_72	DEF_r2_24	DEF_r2_48	DEF_r2_72	DEF_r3_24	DEF_r3_48	DEF_r3_72	DMF_r1_24	DMF_r1_48	DMF_r1_72	DMF_r2_24	DMF_r2_48	DMF_r2_72	DMF_r3_24	DMF_r3_48	DMF_r3_72	Fum_r1_24	Fum_r1_48	Fum_r1_72	Fum_r2_24	Fum_r2_48	Fum_r2_72	Fum_r3_24	Fum_r3_48	Fum_r3_72
												Nor_288 (M0)	0.7087	0.7075	0.7056	0.7079	0.7066	0.7058	0.7059	0.7068	0.7067	0.7072	0.7079	0.7059	0.7051	0.7063	0.7056	0.7054	0.7061	0.7071	0.7061	0.7048	0.7058	0.7042	0.7078	0.7061	0.7053	0.705	0.7058
												Nor_289 (M1)	0.1908	0.1909	0.1918	0.1914	0.1918	0.192	0.1909	0.191	0.1911	0.1911	0.1907	0.1921	0.1926	0.1911	0.192	0.1918	0.1917	0.1913	0.1923	0.1922	0.1922	0.1931	0.1907	0.1916	0.1918	0.1916	0.1923
												Nor_290 (M2)	0.0756	0.0765	0.0762	0.076	0.0759	0.0766	0.0764	0.0764	0.0761	0.0765	0.0761	0.0765	0.0763	0.0767	0.0766	0.0764	0.0763	0.0761	0.0767	0.0771	0.077	0.0767	0.0763	0.0763	0.0773	0.0771	0.0764
												Nor_291 (M3)	0.0123	0.0124	0.0126	0.0123	0.0126	0.0125	0.0124	0.0125	0.0124	0.0125	0.0127	0.0126	0.0126	0.0127	0.0126	0.0126	0.0124	0.0126	0.0125	0.0127	0.0127	0.0129	0.0126	0.0126	0.0125	0.0127	0.0126
												Nor_292 (M4)	0.0016	0.0017	0.0017	0.0017	0.0017	0.0017	0.0018	0.0017	0.0017	0.0018	0.0018	0.0018	0.0017	0.0018	0.0017	0.0017	0.0017	0.0017	0.0017	0.0018	0.0018	0.0018	0.0017	0.0018	0.0018	0.0018	0.0017
												Nor_293 (M5)	0.0091	0.009	0.0101	0.0089	0.0094	0.0095	0.0104	0.0095	0.01	0.0091	0.009	0.0092	0.0096	0.0095	0.0097	0.01	0.0098	0.0093	0.009	0.0095	0.0086	0.0093	0.0091	0.0096	0.0093	0.0099	0.0092
												Nor_294 (M6)	0.0018	0.0019	0.002	0.0019	0.002	0.002	0.0022	0.0019	0.002	0.0019	0.0019	0.0019	0.002	0.002	0.002	0.0021	0.002	0.0019	0.0018	0.0019	0.0018	0.002	0.0018	0.002	0.0019	0.002	0.0019
												Fum_287 (M0)	0.6906	0.7178	0.6951	0.7242	0.7153	0.69	0.726	0.7212	0.7071	0.7259	0.7121	0.6898	0.7243	0.7094	0.6888	0.7257	0.7178	0.7094	0.5699	0.5755	0.5714	0.5726	0.5735	0.5721	0.5728	0.5698	0.5692
												Fum_288 (M1)	0.1724	0.1872	0.2017	0.1769	0.1884	0.2041	0.1773	0.1846	0.1938	0.1781	0.191	0.2042	0.18	0.1918	0.205	0.1767	0.1867	0.1922	0.2758	0.2724	0.2756	0.274	0.2741	0.2746	0.2746	0.2758	0.2777
												Fum_289 (M2)	0.095	0.0782	0.0856	0.0758	0.0794	0.0879	0.0742	0.0776	0.0821	0.0765	0.0801	0.088	0.0765	0.0816	0.088	0.0764	0.0786	0.0814	0.1271	0.1255	0.1261	0.1266	0.1258	0.1266	0.126	0.1275	0.1266
												Fum_290 (M3)	0.0239	0.0135	0.0146	0.0163	0.0136	0.0148	0.0159	0.0135	0.014	0.0146	0.0138	0.0149	0.0143	0.0141	0.015	0.0155	0.0136	0.0138	0.0221	0.0216	0.022	0.0219	0.0217	0.0218	0.0218	0.022	0.022
												Fum_291 (M4)	0.018	0.0033	0.003	0.0068	0.0032	0.0031	0.0067	0.0031	0.003	0.005	0.003	0.0031	0.0049	0.0031	0.0031	0.0058	0.0033	0.0031	0.0047	0.0047	0.0047	0.0047	0.0047	0.0047	0.0046	0.0046	0.0043
												Fum_292 (M5)	0	0	0	0	0	0	0	0	0	0	0	0	0	0	0	0	0	0	0.0002	0.0002	0.0002	0.0002	0.0003	0.0002	0.0002	0.0002	0.0002
												Fum level	0.074951	0.511254	0.939911	0.0939036	0.575251	1.03944	0.0888588	0.444974	0.775123	0.17318	0.700815	1.09192	0.216692	0.713575	1.07691	0.134063	0.498343	0.717314	1.38628	1.44714	1.3389	1.40293	1.39764	1.41875	1.38531	1.41108	1.37897

## Sheet: Fig. 2b
	Fig. 2b								Replicate 1 (r1)
		+DMKG (1mM, n=3)			1-octyl-KG (1mM, n=3)				Retention Times (min.)
	0	0	0	0	0	0	0		Metabolite	DMKG1M_72	DMKG2M_72	DMKG3M_72	DMKG1M_24	DMKG2M_24	DMKG3M_24	DMKG1M_48	DMKG2M_48	DMKG3M_48	OctKG1M_24	OctKG2M_24	OctKG3M_24	OctKG1M_48	OctKG2M_48	OctKG3M_48	OctKG1M_72	OctKG2M_72	OctKG3M_72
	24	0.343319	0.351568	0.361162	0	0	0		Akg_	8.53	8.53	8.53	8.53	8.53	8.53	8.53	8.53	8.53	8.54	8.53	8.53	8.53	8.53	8.53	8.53	8.54	8.54
	48	0.270634	0.332074	0.325463	0	0	0		Akg2H_	8.51	8.51	8.51	8.53	8.53	8.53	8.53	8.53	8.53	8.53	8.53	8.53	8.53	8.53	8.53	8.53	8.53	8.53
	72	0.226732	0.301467	0.28713	0	0	0		mKG_	6.83	6.83	6.83	6.83	6.83	6.83	6.83	6.83	6.83	n.d.	n.d.	n.d.	n.d.	n.d.	n.d.	n.d.	n.d.	n.d.
									Totial ion counts
									Fragment	DMKG1M_24	DMKG2M_24	DMKG3M_24	DMKG1M_48	DMKG2M_48	DMKG3M_48	DMKG1M_72	DMKG2M_72	DMKG3M_72	OctKG1M_24	OctKG2M_24	OctKG3M_24	OctKG1M_48	OctKG2M_48	OctKG3M_48	OctKG1M_72	OctKG2M_72	OctKG3M_72
									Akg_ 346	7686318	7776864	7844168	11840343	13442365	11867522	12760888	14184722	12987330	17828747	17067343	17169142	17436900	16363105	17180640	17357284	17320721	17284788
									Akg2H_346	42921766	42605053	42540054	48426293	51031293	47873754	49914148	50925068	49807908	58114497	56578674	56386287	56050674	51759947	55171977	56385376	55787673	55467654
									mKG_246	10983754	10849787	11042567	8785977	8101528	8985479	7430060	6379455	7730455	n.d.	n.d.	n.d.	n.d.	n.d.	n.d.	n.d.	n.d.	n.d.	*n.d. = not detected
									rel mKG	0.340476	0.340864	0.348617	0.274852	0.25076	0.286289	0.23136	0.204993	0.243842
										0.343319			0.270634			0.226732
									Mass isotopomer abundances	DMKG1M_24	DMKG2M_24	DMKG3M_24	DMKG1M_48	DMKG2M_48	DMKG3M_48	DMKG1M_72	DMKG2M_72	DMKG3M_72	OctKG1M_24	OctKG2M_24	OctKG3M_24	OctKG1M_48	OctKG2M_48	OctKG3M_48	OctKG1M_72	OctKG2M_72	OctKG3M_72
									Akg2H_346 (M0)	0.2502	0.255	0.2575	0.3417	0.3682	0.3464	0.3576	0.3896	0.3646	0.429	0.4219	0.4258	0.435	0.4421	0.4354	0.4307	0.4343	0.4358
									Akg2H_347 (M1)	0.0087	0.0092	0.0094	0.0169	0.0193	0.0173	0.019	0.0109	0.0192	0.03	0.0261	0.0279	0.0296	0.0249	0.029	0.0284	0.0296	0.0294
									Akg2H_348 (M2)	0.0431	0.0456	0.0393	0.0314	0.0507	0.0287	0.0728	0.1584	0.0765	0.0314	0.0296	0.0338	0.0294	0.022	0.0324	0.074	0.073	0.0592
									Akg2H_349 (M3)	0.1779	0.1804	0.1759	0.1585	0.1803	0.1474	0.1926	0.1741	0.1861	0.1228	0.1227	0.1261	0.1293	0.0778	0.1388	0.1665	0.1652	0.1513
									Akg2H_350 (M4)	0.4808	0.4689	0.4776	0.4175	0.3533	0.4248	0.334	0.2517	0.3299	0.3573	0.3695	0.3569	0.3482	0.402	0.3373	0.2801	0.2788	0.3022
									Akg2H_351 (M5)	0.0292	0.0306	0.0302	0.0253	0.0215	0.0262	0.018	0.0116	0.0175	0.0218	0.0222	0.0218	0.021	0.0236	0.0204	0.0156	0.0142	0.0165
									Akg2H_352 (M6)	0.0119	0.0124	0.0122	0.0105	0.008	0.0112	0.007	0.0044	0.0073	0.0093	0.0095	0.0092	0.0091	0.0093	0.0081	0.0058	0.0058	0.0068
									Akg2H_353 (M7)	-0.0019	-0.002	-0.0021	-0.0018	-0.0012	-0.0019	-0.0011	-0.0007	-0.0011	-0.0016	-0.0015	-0.0015	-0.0015	-0.0017	-0.0014	-0.001	-0.0008	-0.0011
									Akg2H_354 (M8)	-0.0002	-0.0002	-0.0002	-0.0002	-0.0002	-0.0002	-0.0001	0	0	-0.0001	-0.0002	-0.0001	-0.0002	-0.0002	-0.0001	-0.0001	0	0
									Akg2H_355 (M9)	0.0002	0.0001	0.0001	0	0	0	0	-0.0001	-0.0001	0	0.0002	0	-0.0001	0.0001	-0.0001	-0.0001	-0.0001	0
									Akg2H_356 (M10)	0	0.0001	0.0001	0.0001	0.0001	0.0001	0.0001	0.0001	0.0001	0.0002	0.0002	0.0002	0.0002	0.0001	0.0002	0.0001	0.0001	0.0001
									Replicate 2 (r2)								Replicate 3 (r3)								t0
									Retention Times (min.)								Retention Times (min.)								Retention Times (min.)
									Metabolite	DMKG_r2_24h	DMKG_r2_48h	DMKG_r2_72h	octylKG_r2_24h	octylKG_r2_48h	octylKG_r2_72h		Metabolite	DMKG_r3_24h	DMKG_r3_48h	DMKG_r3_72h	octylKG_r3_24h	octylKG_r3_48h	octylKG_r3_72h		Metabolite	t0_DMKG_1	t0_DMKG_2	t0_DMKG_3	t0_octylKG_1	t0_octylKG_2	t0_octylKG_3
									Akg_	8.51	8.53	8.53	8.53	8.53	8.53		Akg_	8.53	8.53	8.53	8.53	8.53	8.53		Akg_	8.54	8.54	8.54	8.54	8.54	8.54
									Akg2H_	8.5	8.5	8.5	8.53	8.53	8.53		Akg2H_	8.5	8.5	8.5	8.53	8.53	8.53		Akg2H_	8.53	8.53	8.53	8.51	8.53	8.51
									mKG_	6.83	6.83	6.83	n.d.	n.d.	n.d.		mKG_	6.83	6.83	6.83	n.d.	n.d.	n.d.		mKG_	n.d.	n.d.	n.d.	n.d.	n.d.	n.d.
									Totial ion counts								Totial ion counts								Totial ion counts
									Fragment	DMKG_r2_24h	DMKG_r2_48h	DMKG_r2_72h	octylKG_r2_24h	octylKG_r2_48h	octylKG_r2_72h		Fragment	DMKG_r3_24h	DMKG_r3_48h	DMKG_r3_72h	octylKG_r3_24h	octylKG_r3_48h	octylKG_r3_72h		Fragment	t0_DMKG_1	t0_DMKG_2	t0_DMKG_3	t0_octylKG_1	t0_octylKG_2	t0_octylKG_3
									Akg_ 346	3506900	6840604	8316540	13602020	13844434	12553240		Akg_ 346	4071228	6855223	7999322	12284010	12320084	12447924		Akg_ 346	1288	1066	1044	1373	1021	924
									Akg2H_ 346	25405011	32299868	34450683	43206691	43299590	39968625		Akg2H_ 346	29082054	33411473	34161030	41067828	40988386	40766481		Akg2H_ 346	8169548	7230288	6113353	3630793	6160831	3937043
									mKG_ 246	7221185	7570370	6895089	n.d.	n.d.	n.d.		mKG_ 246	8467786	7775042	6611041	n.d.	n.d.	n.d.		mKG_ 246	n.d.	n.d.	n.d.	n.d.	n.d.	n.d.
									rel mKG	0.351568	0.332074	0.301467					rel mKG	0.361162	0.325463	0.28713					rel mKG	0	0	0
									Mass isotopomer abundances	DMKG_r2_24h	DMKG_r2_48h	DMKG_r2_72h	octylKG_r2_24h	octylKG_r2_48h	octylKG_r2_72h		Mass isotopomer abundances	DMKG_r3_24h	DMKG_r3_48h	DMKG_r3_72h	octylKG_r3_24h	octylKG_r3_48h	octylKG_r3_72h		Mass isotopomer abundances	t0_DMKG_1	t0_DMKG_2	t0_DMKG_3	t0_octylKG_1	t0_octylKG_2	t0_octylKG_3
									Akg2H_346 (M0)	0.1928	0.2959	0.3373	0.4398	0.4467	0.4389		Akg2H_346 (M0)	0.1956	0.2867	0.3272	0.4179	0.42	0.4266		Akg2H_346 (M0)	0.0002	0.0002	0.0002	0.0004	0.0003	0.0003
									Akg2H_347 (M1)	0.0003	0.0041	0.0067	0.0241	0.0231	0.021		Akg2H_347 (M1)	0.0007	0.0039	0.0062	0.0187	0.0195	0.0199		Akg2H_347 (M1)	0.0003	0.0004	0.0004	0.0005	0.0004	0.0009
									Akg2H_348 (M2)	0.038	0.0206	0.0201	0.0221	0.0191	0.0222		Akg2H_348 (M2)	0.0218	0.0172	0.0125	0.0218	0.0209	0.0156		Akg2H_348 (M2)	0.0414	0.0605	0.0671	0.0633	0.0542	0.0587
									Akg2H_349 (M3)	0.1346	0.1158	0.1185	0.0947	0.0901	0.1114		Akg2H_349 (M3)	0.1303	0.1154	0.1131	0.0979	0.1076	0.1015		Akg2H_349 (M3)	0.2554	0.3051	0.3157	0.2899	0.2782	0.2776
									Akg2H_350 (M4)	0.5984	0.5304	0.4874	0.3945	0.3963	0.3842		Akg2H_350 (M4)	0.6113	0.5395	0.5093	0.4184	0.4068	0.4107		Akg2H_350 (M4)	0.6866	0.6204	0.6054	0.6354	0.6549	0.6509
									Akg2H_351 (M5)	0.0248	0.0228	0.0211	0.0174	0.0176	0.016		Akg2H_351 (M5)	0.0287	0.0266	0.0229	0.0176	0.0183	0.0179		Akg2H_351 (M5)	0.0078	0.0061	0.0045	0.0042	0.005	0.0048
									Akg2H_352 (M6)	0.0124	0.0121	0.0101	0.0085	0.0081	0.0073		Akg2H_352 (M6)	0.0134	0.0124	0.01	0.0089	0.008	0.009		Akg2H_352 (M6)	0.0084	0.0075	0.0071	0.0059	0.007	0.0065
									Akg2H_353 (M7)	-0.0015	-0.0017	-0.0013	-0.0012	-0.0011	-0.001		Akg2H_353 (M7)	-0.0018	-0.0017	-0.0013	-0.0012	-0.0011	-0.0013		Akg2H_353 (M7)	-0.0003	-0.0004	-0.0007	-0.0001	-0.0003	-0.0002
									Akg2H_354 (M8)	0	-0.0001	-0.0001	-0.0001	0	0		Akg2H_354 (M8)	-0.0001	-0.0001	0	-0.0001	-0.0001	0		Akg2H_354 (M8)	0	-0.0001	0	0.0001	0.0001	0.0002
									Akg2H_355 (M9)	0.0001	0.0001	0.0001	0	0.0001	0		Akg2H_355 (M9)	0.0001	0.0001	0.0001	0	0	0.0001		Akg2H_355 (M9)	0.0003	0.0003	0.0003	0.0005	0.0003	0.0003
									Akg2H_356 (M10)	0	0.0001	0.0001	0.0002	0.0002	0.0002		Akg2H_356 (M10)	0	0.0001	0.0001	0.0002	0.0001	0.0002		Akg2H_356 (M10)	0	0	0	0	0	0

## Sheet: Fig. 2e
	Fig 2e																	replicate 1
	Time (hr)	+Methyl-alanine (+200 µM, n=4)				+Ethyl-alanine (+200 µM, n=4)				+tert-butyl-alanine (+200 µM, n=4)								Retention Times (min.)
	0	0	0	0	0	0	0	0	0	0	0	0	0					Metabolite	A1M_24	A2M_24	A3M_24	A1M_48	A2M_48	A3M_48	A1M_72	A2M_72	A3M_72	B1M_24	B2M_24	B3M_24	B1M_48	B2M_48	B3M_48	B1M_72	B2M_72	B3M_72	D1M_24	D2M_24	D3M_24	D1M_48	D2M_48	D3M_48	D1M_72	D2M_72	D3M_72
	24	0.217611	0.216249	0.214624	0.217285	0.208964	0.192748	0.210507	0.1946	0	0	0	0					Ala_	5.14	5.14	5.14	5.14	5.14	5.14	5.14	5.14	5.14	5.14	5.14	5.14	5.14	5.14	5.14	5.14	5.14	5.14	5.14	5.14	5.14	5.14	5.14	5.14	5.14	5.14	5.14
	48	0.223121	0.213151	0.215658	0.21981	0.217879	0.21374	0.230466	0.223541	0.116113	0	0	0
	72	0.22051	0.209482	0.213592	0.217878	0.218146	0.214624	0.236705	0.218324	0.142859	0.003412	0.0004	0.148237					Totial ion counts
																		Fragment	A1M_24	A2M_24	A3M_24	A1M_48	A2M_48	A3M_48	A1M_72	A2M_72	A3M_72	B1M_24	B2M_24	B3M_24	B1M_48	B2M_48	B3M_48	B1M_72	B2M_72	B3M_72	D1M_24	D2M_24	D3M_24	D1M_48	D2M_48	D3M_48	D1M_72	D2M_72	D3M_72
																		Ala_ 260	17760942	17731709	17584518	17423910	17298875	17100912	16262107	16920779	17369263	17886022	18262524	17379619	17381160	17551448	17691908	16614576	16893161	17383309	16392319	16140291	15779893	16780213	16715245	16878224	16792678	17166128	17529878
																		Mass isotopomer abundances
																		Ion	A1M_24	A2M_24	A3M_24	A1M_48	A2M_48	A3M_48	A1M_72	A2M_72	A3M_72	B1M_24	B2M_24	B3M_24	B1M_48	B2M_48	B3M_48	B1M_72	B2M_72	B3M_72	D1M_24	D2M_24	D3M_24	D1M_48	D2M_48	D3M_48	D1M_72	D2M_72	D3M_72
																		Ala_260 (M0)	0.1822	0.1808	0.1731	0.1863	0.184	0.1769	0.1831	0.1794	0.1795	0.1773	0.1712	0.17	0.1788	0.1799	0.178	0.1834	0.1786	0.1752	0	0	0	0.1041	0.1037	0.1043	0.1252	0.1262	0.1236
																		Ala_261 (M1)	0.7281	0.734	0.7376	0.7279	0.7273	0.7311	0.7288	0.7302	0.7322	0.7319	0.7376	0.7424	0.7292	0.7295	0.7339	0.7295	0.7314	0.7322	0.8932	0.8918	0.8929	0.7985	0.7984	0.7983	0.7802	0.7801	0.7848
																		Ala_262 (M2)	0	0	0	0	0	0	0	0	0	0	0	0	0	0	0	0	0	0	0	0	0	0	0	0	0	0	0
																		Ala_263 (M3)	0	0	0	0	0	0	0	0	0	0	0	0	0	0	0	0	0	0	0	0	0	0	0	0	0	0	0
																		Ala_264 (M4)	0	0	0	0	0	0	0	0	0	0	0	0	0	0	0	0	0	0	0	0	0	0	0	0	0	0	0
																		Ala_265 (M5)	0	0	0	0	0	0	0	0	0	0	0	0	0	0	0	0	0	0	0	0	0	0	0	0	0	0	0
																		Ala_266 (M6)	0	0	0	0	0	0	0	0	0	0	0	0	0	0	0	0	0	0	0	0	0	0	0	0	0	0	0
																		Ala_267 (M7)	0	0	0	0	0	0	0	0	0	0	0	0	0	0	0	0	0	0	0	0	0	0	0	0	0	0	0
																		Ala_268 (M8)	0	0	0	0	0	0	0	0	0	0	0	0	0	0	0	0	0	0	0	0	0	0	0	0	0	0	0
																		Conc (mM)	0.222793	0.220703	0.209336	0.228954	0.22549	0.214919	0.22414	0.218621	0.218769	0.21551	0.206564	0.204819	0.21773	0.219363	0.216545	0.22459	0.217434	0.212415	0	0	0	0.116196	0.115698	0.116445	0.143118	0.144427	0.141031
																		Avg Conc (mM)	0.217611			0.223121			0.22051			0.208964			0.21788			0.218146			0			0.116113			0.142859
																		replicates 2-4
																		Retention Times (min.)
																		Metabolite	MeAla_r1_24	MeAla_r2_24	MeAla_r3_24	MeAla_r1_48	MeAla_r2_48	MeAla_r3_48	MeAla_r1_72	MeAla_r2_72	MeAla_r3_72	EeAla_r1_24	EeAla_r2_24	EeAla_r3_24	EeAla_r1_48	EeAla_r2_48	EeAla_r3_48	EeAla_r1_72	EeAla_r2_72	EeAla_r3_72	tbAla_r1_24	tbAla_r2_24	tbAla_r3_24	tbAla_r1_48	tbAla_r2_48	tbAla_r3_48	tbAla_r1_72	tbAla_r2_72	tbAla_r3_72
																		Ala_	5.13	5.13	5.13	5.13	5.13	5.13	5.13	5.13	5.13	5.13	5.13	5.13	5.13	5.13	5.13	5.13	5.13	5.13	5.13	5.13	5.13	5.13	5.13	5.13	5.13	5.13	5.13
																		Totial ion counts
																		Fragment	MeAla_r1_24	MeAla_r2_24	MeAla_r3_24	MeAla_r1_48	MeAla_r2_48	MeAla_r3_48	MeAla_r1_72	MeAla_r2_72	MeAla_r3_72	EeAla_r1_24	EeAla_r2_24	EeAla_r3_24	EeAla_r1_48	EeAla_r2_48	EeAla_r3_48	EeAla_r1_72	EeAla_r2_72	EeAla_r3_72	tbAla_r1_24	tbAla_r2_24	tbAla_r3_24	tbAla_r1_48	tbAla_r2_48	tbAla_r3_48	tbAla_r1_72	tbAla_r2_72	tbAla_r3_72
																		Ala_ 260	14304886	14794310	14631061	14791441	14858229	14854986	14696550	14874712	14878717	14675198	14840834	14815728	14703109	14966342	14667506	14705940	14780656	14722022	13180616	13406052	13422208	13235305	13201870	13122840	13248084	13221594	14159336
																		Mass isotopomer abundances
																		Ion	MeAla_r1_24	MeAla_r2_24	MeAla_r3_24	MeAla_r1_48	MeAla_r2_48	MeAla_r3_48	MeAla_r1_72	MeAla_r2_72	MeAla_r3_72	EeAla_r1_24	EeAla_r2_24	EeAla_r3_24	EeAla_r1_48	EeAla_r2_48	EeAla_r3_48	EeAla_r1_72	EeAla_r2_72	EeAla_r3_72	tbAla_r1_24	tbAla_r2_24	tbAla_r3_24	tbAla_r1_48	tbAla_r2_48	tbAla_r3_48	tbAla_r1_72	tbAla_r2_72	tbAla_r3_72
																		Ala_260 (M0)	0.1778	0.1767	0.1785	0.1757	0.1774	0.1802	0.1732	0.176	0.1789	0.1616	0.1739	0.1629	0.1761	0.1873	0.1827	0.1767	0.1914	0.1792	0	0	0	0	0	0	0.0034	0.0004	0.1291
																		Ala_261 (M1)	0.7362	0.7391	0.7423	0.7475	0.7372	0.7355	0.7425	0.7386	0.7342	0.7525	0.7396	0.752	0.7368	0.7278	0.7374	0.7445	0.7218	0.7343	0.8964	0.8967	0.8956	0.8956	0.8941	0.9025	0.893	0.8966	0.782
																		Ala_262 (M2)	0	0	0	0	0	0	0	0	0	0	0	0	0	0	0	0	0	0	0	0	0	0	0	0	0	0	0
																		Ala_263 (M3)	0	0	0	0	0	0	0	0	0	0	0	0	0	0	0	0	0	0	0	0	0	0	0	0	0	0	0
																		Ala_264 (M4)	0	0	0	0	0	0	0	0	0	0	0	0	0	0	0	0	0	0	0	0	0	0	0	0	0	0	0
																		Ala_265 (M5)	0	0	0	0	0	0	0	0	0	0	0	0	0	0	0	0	0	0	0	0	0	0	0	0	0	0	0
																		Ala_266 (M6)	0	0	0	0	0	0	0	0	0	0	0	0	0	0	0	0	0	0	0	0	0	0	0	0	0	0	0
																		Ala_267 (M7)	0	0	0	0	0	0	0	0	0	0	0	0	0	0	0	0	0	0	0	0	0	0	0	0	0	0	0
																		Ala_268 (M8)	0	0	0	0	0	0	0	0	0	0	0	0	0	0	0	0	0	0	0	0	0	0	0	0	0	0	0

## Sheet: Fig. S2c
	SI Fig. 2c
	Time(hr)	+DMKG (1 mM, n=3)			+1-octyl-KG (1 mM, n=3)					Retention Times (min.)
	0	0	0	0	0	0	0			Metabolite	DMKG_5m_1	DMKG_5m_2	DMKG_5m_3	DMKG_05h_1	DMKG_05h_2	DMKG_05h_3	DMKG_1h_1	DMKG_1h_2	DMKG_1h_3	DMKG_2h_1	DMKG_2h_2	DMKG_2h_3	DMKG_4h_1	DMKG_4h_2	DMKG_4h_3	DMKG_6h_1	DMKG_6h_2	DMKG_6h_3	octylKG_5m_1	octylKG_5m_2	octylKG_5m_3	octylKG_05h_1	octylKG_05h_2	octylKG_05h_3	octylKG_1h_1	octylKG_1h_2	octylKG_1h_3	octylKG_2h_1	octylKG_2h_2	octylKG_2h_3	octylKG_4h_1	octylKG_4h_2	octylKG_4h_3	octylKG_6h_1	octylKG_6h_2	octylKG_6h_3
	0.0833	0.059832	0.058656	0.058873	0	0	0			Akg2H_	8.29	8.29	8.29	8.29	8.29	8.29	8.29	8.29	8.29	8.31	8.31	8.29	8.29	8.29	8.29	8.29	8.29	8.29	8.29	8.29	8.29	8.29	8.29	8.31	8.29	8.29	8.29	8.29	8.29	8.29	8.31	8.29	8.29	8.29	8.29	8.29
	0.5	0.073666	0.078865	0.075293	0	0	0			mKG_	6.64	6.64	6.64	6.64	6.64	6.64	6.64	6.64	6.64	6.64	6.64	6.64	6.64	6.64	6.64	6.64	6.64	6.64	n.d.	n.d.	n.d.	n.d.	n.d.	n.d.	n.d.	n.d.	n.d.	n.d.	n.d.	n.d.	n.d.	n.d.	n.d.	n.d.	n.d.	n.d.	*n.d. = not detected
	1	0.075199	0.073507	0.070202	0	0	0
	2	0.062462	0.067194	0.071147	0	0	0			Totial ion counts
	4	0.057835	0.067484	0.056969	0	0	0			Fragment	DMKG_5m_1	DMKG_5m_2	DMKG_5m_3	DMKG_05h_1	DMKG_05h_2	DMKG_05h_3	DMKG_1h_1	DMKG_1h_2	DMKG_1h_3	DMKG_2h_1	DMKG_2h_2	DMKG_2h_3	DMKG_4h_1	DMKG_4h_2	DMKG_4h_3	DMKG_6h_1	DMKG_6h_2	DMKG_6h_3	octylKG_5m_1	octylKG_5m_2	octylKG_5m_3	octylKG_05h_1	octylKG_05h_2	octylKG_05h_3	octylKG_1h_1	octylKG_1h_2	octylKG_1h_3	octylKG_2h_1	octylKG_2h_2	octylKG_2h_3	octylKG_4h_1	octylKG_4h_2	octylKG_4h_3	octylKG_6h_1	octylKG_6h_2	octylKG_6h_3
	6	0.052355	0.057746	0.049726	0	0	0			Akg2H_ 348	13237130	14275624	14586789	13908206	13175995	12870748	13457916	13823264	12883509	14815309	15075506	15625228	7541624	14605370	12958841	13639024	15766578	13284056	14095657	15619964	14496299	15302300	14332033	15161105	19463414	15711862	14186426	15001903	14858892	16252044	21647060	15897432	15466938	16001873	11079420	17809556
										mKG_ 246	792004	837349	858770	1024559	1039122	969081	1012017	1016111	904448	925398	1012980	1111684	436171	985636	738253	714074	910450	660564	n.d.	n.d.	n.d.	n.d.	n.d.	n.d.	n.d.	n.d.	n.d.	n.d.	n.d.	n.d.	n.d.	n.d.	n.d.	n.d.	n.d.	n.d.
										Mass isotopomer abundances
										Ion	DMKG_5m_1	DMKG_5m_2	DMKG_5m_3	DMKG_05h_1	DMKG_05h_2	DMKG_05h_3	DMKG_1h_1	DMKG_1h_2	DMKG_1h_3	DMKG_2h_1	DMKG_2h_2	DMKG_2h_3	DMKG_4h_1	DMKG_4h_2	DMKG_4h_3	DMKG_6h_1	DMKG_6h_2	DMKG_6h_3	octylKG_5m_1	octylKG_5m_2	octylKG_5m_3	octylKG_05h_1	octylKG_05h_2	octylKG_05h_3	octylKG_1h_1	octylKG_1h_2	octylKG_1h_3	octylKG_2h_1	octylKG_2h_2	octylKG_2h_3	octylKG_4h_1	octylKG_4h_2	octylKG_4h_3	octylKG_6h_1	octylKG_6h_2	octylKG_6h_3
										Akg2H_348 (M0)	0.07	0.0566	0.0305	0.0416	0.0397	0.026	0.098	0.0435	0.0309	0.4179	0.4967	0.0384	0.0705	0.0764	0.0346	0.112	0.2145	0.0398	0.0702	0.0685	0.0439	0.103	0.1178	0.5082	0.1357	0.1417	0.1264	0.2547	0.1639	0.1336	0.2613	0.1757	0.1719	0.1579	0.1961	0.133
										Akg2H_349 (M1)	0.2811	0.2413	0.1744	0.2215	0.2252	0.161	0.2729	0.2251	0.1795	0.306	0.2868	0.1752	0.2559	0.3142	0.1837	0.2758	0.3279	0.1769	0.2404	0.2409	0.1812	0.1871	0.2125	0.2674	0.2172	0.2302	0.1525	0.2992	0.2032	0.1796	0.2724	0.2221	0.1983	0.2019	0.2514	0.1601
										Akg2H_350 (M2)	0.6294	0.6794	0.7708	0.7149	0.7135	0.789	0.6105	0.7088	0.7653	0.2699	0.2112	0.7601	0.6638	0.5921	0.758	0.5958	0.4453	0.761	0.6691	0.6682	0.7493	0.6885	0.6511	0.2192	0.6236	0.6091	0.7012	0.4345	0.6142	0.666	0.4507	0.5852	0.6106	0.6205	0.5407	0.6836
										Akg2H_351 (M3)	0.0144	0.0162	0.0169	0.0152	0.0158	0.0162	0.0138	0.016	0.0172	0.0046	0.004	0.0185	0.0046	0.0125	0.0164	0.0115	0.0085	0.015	0.0148	0.0154	0.0173	0.0149	0.0127	0.0043	0.0171	0.0141	0.014	0.0084	0.013	0.0148	0.0118	0.0119	0.0136	0.014	0.0079	0.0164
										Akg2H_352 (M4)	0.009	0.0112	0.0122	0.011	0.0099	0.0128	0.0085	0.011	0.0119	0.0031	0.0026	0.0122	0.0085	0.0084	0.0121	0.0085	0.0063	0.0118	0.0096	0.0114	0.0132	0.011	0.0098	0.0023	0.0109	0.0086	0.01	0.0057	0.0094	0.0103	0.0068	0.0087	0.0095	0.0095	0.0068	0.0113
										Akg2H_353 (M5)	-0.0011	-0.0016	-0.0014	-0.0011	-0.001	-0.0015	-0.001	-0.0012	-0.0014	-0.0004	-0.0004	-0.001	-0.0004	-0.001	-0.0013	-0.001	-0.0005	-0.0011	-0.0011	-0.0013	-0.0016	-0.0014	-0.0009	-0.0004	-0.0016	-0.001	-0.001	-0.0007	-0.001	-0.0014	-0.0009	-0.0009	-0.0012	-0.0011	-0.0006	-0.0013

## Sheet: Fig. 4e
	Fig. 4e
	Time (hr)	+Succinate (1 mM, n=3)			+DM-S (1 mM, n=3)				Retention Times (min.)
	0	4.08265	4.06618	3.67303	0.066883	1.1222	0.182421		Metabolite	A1	A2	A3	A4	C1	C2	C3	C4	E1	E2	E3	E4		B1	B2	B3	B4	D1	D2	D3	D4	F1	F2	F3	F4
	24	3.70473	4.10415	3.55725	0.083367	0.070994	0.058169		suc_	12.2	12.2	12.2	12.2	12.2	12.2	12.2	12.2	12.2	12.2	12.19	12.2		12.19	12.19	12.19	12.19	12.19	12.19	12.19	12.19	12.19	12.19	12.19	12.19
	48	4.4518	4.20302	3.60585	0.063291	1.56771	0.127679
	72	4.2268	3.72753	3.43597	0.107774	0.118755	0.229032		Totial ion counts
									Fragment	A1	A2	A3	A4	C1	C2	C3	C4	E1	E2	E3	E4		B1	B2	B3	B4	D1	D2	D3	D4	F1	F2	F3	F4
									suc_ 289	42147727	41815228	44298337	53760962	42330136	42135795	42078427	43622586	40037597	45593638	51075786	42320379		25954972	25651330	27065637	25997180	31570813	26532309	31672414	26903442	28219954	27287919	38303261	37635796
									Mass isotopomer abundances
									Ion	A1	A2	A3	A4	C1	C2	C3	C4	E1	E2	E3	E4		B1	B2	B3	B4	D1	D2	D3	D4	F1	F2	F3	F4
									suc_289 (M0)	0.4495	0.4256	0.471	0.4581	0.4485	0.4508	0.4567	0.4271	0.4235	0.4157	0.419	0.4073		0.0132	0.0164	0.0125	0.0211	0.1833	0.014	0.2387	0.0232	0.0352	0.0115	0.0249	0.0438
									suc_290 (M1)	0.005	0.0041	0.0058	0.0069	0.005	0.0051	0.0047	0.0042	0.004	0.004	0.005	0.0035		0.0003	0.0003	0.0003	0.0003	0.0002	0.0003	0	0.0003	0.0002	0.0003	0.0002	0.0001
									suc_291 (M2)	0.002	0.0014	0.002	0.0025	0.0015	0.0014	0.0016	0.0015	0.0011	0.0014	0.0019	0.0012		-0.0013	-0.0017	-0.0013	-0.002	0.0012	-0.0015	0.0011	-0.0022	-0.0032	-0.0012	-0.0023	-0.004
									suc_292 (M3)	-0.0079	-0.0073	-0.0083	-0.0083	-0.0078	-0.0078	-0.0079	-0.0074	-0.0072	-0.0071	-0.0074	-0.0069		0.0001	0.0001	0	0.0001	-0.0031	0.0001	-0.004	0.0001	0.0001	0	0.0001	0.0002
									suc_293 (M4)	0.5404	0.5651	0.5194	0.5272	0.5426	0.54	0.5352	0.5627	0.5679	0.5735	0.566	0.5828		0.9641	0.9613	0.963	0.9564	0.7985	0.9615	0.7476	0.9544	0.9419	0.9635	0.9372	0.922
									suc_294 (M5)	0.0088	0.0087	0.0081	0.0107	0.008	0.0082	0.0076	0.0095	0.0085	0.0099	0.0125	0.0095		0.0185	0.0185	0.0196	0.0188	0.0156	0.0199	0.0127	0.0189	0.02	0.0203	0.031	0.0298
									suc_295 (M6)	0.0031	0.0032	0.0027	0.0038	0.0029	0.003	0.0029	0.0033	0.0029	0.0036	0.004	0.0035		0.0068	0.0069	0.0077	0.007	0.0057	0.0074	0.005	0.0072	0.0078	0.0071	0.0116	0.0108
									suc_296 (M7)	-0.0007	-0.0006	-0.0005	-0.0007	-0.0006	-0.0005	-0.0006	-0.0006	-0.0005	-0.0007	-0.0008	-0.0006		-0.0013	-0.0014	-0.0015	-0.0014	-0.0011	-0.0015	-0.001	-0.0014	-0.0016	-0.0013	-0.0022	-0.0022
									suc_297 (M8)	-0.0001	-0.0001	-0.0001	-0.0001	-0.0001	-0.0001	-0.0001	-0.0001	-0.0001	-0.0001	-0.0001	-0.0001		-0.0003	-0.0003	-0.0002	-0.0002	-0.0002	-0.0002	-0.0002	-0.0002	-0.0002	-0.0002	-0.0004	-0.0004
									Conc (nmol)	4.08265	3.70474	4.4518	4.22679	4.06618	4.10415	4.20302	3.72753	3.67303	3.55725	3.60585	3.43597		0.0668829	0.0833672	0.0632911	0.107774	1.1222	0.0709939	1.56771	0.118755	0.182421	0.0581689	0.127679	0.229032

## Sheet: Fig. 5d,g,h; S5a,b,i,k 
	Fig. 5d
		+vehicle (MeAc, n=3)			+KG (1mM, n=3)																Retention Times (min.)											Retention Times (min.)											Retention Times (min.)
	AsPC1	10.9275	10.91	10.8275	13.4375	13.385	13.04														Metabolite	AsPC1_UGln_veh_24h_PM_1	AsPC1_UGln_veh_24h_PM_2	AsPC1_UGln_veh_24h_PM_3	AsPC1_UGln_KG_24h_PM_1	AsPC1_UGln_KG_24h_PM_2	AsPC1_UGln_KG_24h_PM_3	AsPC1_UGln_DMKG_24h_PM_1	AsPC1_UGln_DMKG_24h_PM_2	AsPC1_UGln_DMKG_24h_PM_3		Metabolite	8988S_veh_UGln_PM_1	8988S_veh_UGln_PM_2	8988S_veh_UGln_PM_3	8988S_KG_UGln_PM_1	8988S_KG_UGln_PM_2	8988S_KG_UGln_PM_3	8988S_DMKG_UGln_PM_1	8988S_DMKG_UGln_PM_2	8988S_DMKG_UGln_PM_3		Metabolite	8988T_veh_UGln_PM_1	8988T_veh_UGln_PM_2	8988T_veh_UGln_PM_3	8988T_KG_UGln_PM_1	8988T_KG_UGln_PM_2	8988T_KG_UGln_PM_3
	8988S	27.1	26.625	27.25	32.01	30.1575	31.3625														Nor_	9.45	9.46	9.46	9.46	9.46	9.45	9.46	9.46	9.46		Nor_	9.46	9.46	9.47	9.46	9.46	9.47	9.46	9.47	9.46		Nor_	9.46	9.46	9.47	9.46	9.46	9.47
	HuPT4	19.3175	18.245	17.915	34.395	32.23	29.6775														Suc_	11.63	11.63	11.63	11.63	11.63	11.63	11.63	11.63	11.63		Suc_	11.63	11.63	11.64	11.63	11.64	11.64	11.63	11.64	11.64		Suc_	11.63	11.63	11.64	11.63	11.63	11.64
	8988T	30.635	30.735	31.1125	47.6125	48.0225	46.3575														Fum_	11.82	11.82	11.82	11.82	11.82	11.82	11.82	11.82	11.82		Fum_	11.83	11.83	11.85	11.83	11.83	11.85	11.83	11.85	11.85		Fum_	11.83	11.83	11.85	11.83	11.83	11.85
																					Akg_	15.29	15.29	15.29	15.29	15.31	15.3	15.29	15.29	15.29		Akg_	15.32	15.32	15.32	15.32	15.32	15.32	15.32	15.32	15.32		Akg_	15.32	15.32	15.32	15.32	15.32	15.32
	Fig. 5g																				Mal_	15.54	15.54	15.54	15.54	15.54	15.54	15.54	15.54	15.54		Mal_	15.55	15.55	15.56	15.55	15.56	15.56	15.56	15.56	15.56		Mal_	15.56	15.56	15.56	15.56	15.55	15.56
	RAW264.7	vehicle (MeAc, n=6)						+KG (1 mM, n=6)						+DMKG (1 mM, n=5)							Asp_	16.07	16.07	16.07	16.07	16.07	16.07	16.07	16.07	16.07		Asp_	16.1	16.1	16.1	16.1	16.1	16.1	16.1	16.1	16.1		Asp_	16.08	16.08	16.08	16.08	16.08	16.08
	cit	46.3817	46.5333	46.94	47.23	46.3317	46.8183	46.745	46.1417	46.02	45.5483	46.2667	46.2233	44.5683	44.275	44.3767	44.375	44.8117			Glu_	17.52	17.52	17.52	17.52	17.52	17.52	17.53	17.53	17.52		Glu_	17.53	17.53	17.53	17.53	17.53	17.53	17.53	17.53	17.53		Glu_	17.55	17.55	17.55	17.55	17.55	17.56
	KG	65.974	64.472	62.808	63.066	62.966	63.688	60.72	60.98	61.16	59.802	61.34	61.55	32.228	31.31	30.636	33.496	36.306			Cit_	20.92	20.92	20.92	20.92	20.92	20.92	20.92	20.92	20.92		Cit_	20.94	20.94	20.94	20.94	20.94	20.94	20.94	20.94	20.94		Cit_	20.94	20.94	20.94	20.94	20.93	20.94
	suc	62.12	63.27	63.525	63.31	63.7825	63.18	60.4725	61.545	59.25	57.78	61.865	62.3725	54.9825	54.0725	55.145	57.0775	54.5075
	fum	61.3125	60.78	62.0275	62.1075	62.3675	62.11	62.8925	62.7725	60.99	61.6875	62.9975	62.0075	61.54	61.255	61.17	61.8875	63.275			Totial ion counts											Totial ion counts											Totial ion counts
	mal	64.5725	64.99	65.075	65.2375	65.1225	64.6625	64.36	64.2975	64.0575	63.9225	64.2825	64.47	64.275	63.64	63.6025	63.7975	65.1475			Fragment	AsPC1_UGln_veh_24h_PM_1	AsPC1_UGln_veh_24h_PM_2	AsPC1_UGln_veh_24h_PM_3	AsPC1_UGln_KG_24h_PM_1	AsPC1_UGln_KG_24h_PM_2	AsPC1_UGln_KG_24h_PM_3	AsPC1_UGln_DMKG_24h_PM_1	AsPC1_UGln_DMKG_24h_PM_2	AsPC1_UGln_DMKG_24h_PM_3		Fragment	8988S_veh_UGln_PM_1	8988S_veh_UGln_PM_2	8988S_veh_UGln_PM_3	8988S_KG_UGln_PM_1	8988S_KG_UGln_PM_2	8988S_KG_UGln_PM_3	8988S_DMKG_UGln_PM_1	8988S_DMKG_UGln_PM_2	8988S_DMKG_UGln_PM_3		Fragment	8988T_veh_UGln_PM_1	8988T_veh_UGln_PM_2	8988T_veh_UGln_PM_3	8988T_KG_UGln_PM_1	8988T_KG_UGln_PM_2	8988T_KG_UGln_PM_3
	glu	70.06	70.166	69.996	70.218	69.91	69.636	69.12	69.31	68.936	68.74	69.008	69.252	69.018	68.8	68.262	68.512	69.868			Nor_ 288	5191683	5191212	5545127	5218297	5326920	5151314	5517202	5466585	5502173		Nor_ 288	5117027	5180558	4809361	4159803	4940488	4708337	4500316	4776335	5006859		Nor_ 288	4966047	4937802	5220198	4676320	5288277	5062341
																					Suc_ 289	9303670	9992690	11006778	9950697	10747824	10898887	13387790	13087216	13874925		Suc_ 289	311115	343659	326824	285884	363066	329050	527876	571018	575812		Suc_ 289	456200	488616	547900	542809	643248	635856
	Fig. 5h																				Fum_ 287	424776	432177	465572	467403	458148	453125	713817	685184	685138		Fum_ 287	1360852	1455928	1402756	1193112	1508757	1345547	2205235	2310172	2305114		Fum_ 287	848783	854701	856390	780787	857438	862514
	8988T	vehicle (MeAc, n=3)			+KG (1mM, n=3)			+DMKG (1mM, n=3)													Akg_ 346	167092	174985	179053	2356372	2146287	2416425	1455051	1687233	1766585		Akg_ 346	54028	58563	56429	252622	278148	247527	165111	173094	202807		Akg_ 346	696510	727950	780473	2395346	2867008	2491946
	cit	46.265	46.1733	46.2417	45.2617	44.9983	45.1433	38.9233	38.3883	39.0083											Mal_ 419	709614	733059	762951	767748	797699	798108	1150479	1152642	1193694		Mal_ 419	2027768	2255764	2162094	1905849	2432796	2262220	3341317	3686703	3726177		Mal_ 419	1384637	1451425	1547081	1207918	1418766	1502741
	KG	75.264	75.654	75.386	23.146	23.666	25.472	22.45	22.214	22.064											Asp_ 418	4361164	4459800	4729442	4554422	4831081	4980586	4953150	5067033	5343132		Asp_ 418	10940022	11718236	11492192	10013248	11801362	11284376	12269573	13067338	13626567		Asp_ 418	1520775	1509158	1740358	1453053	1576300	1715651
	suc	69.365	69.265	68.8875	52.3875	51.9775	53.6425	54.775	54.0025	53.055											Glu_ 432	19044049	18879381	19690868	19089685	19483945	19624335	20471592	20838526	21046466		Glu_ 432	15138863	16053634	15328414	12481985	15292163	14438055	12361066	13228257	13828287		Glu_ 432	32530239	32590019	35381467	28038774	32035552	32684708
	fum	67.5775	67.9825	67.4175	66.2325	66.65	65.8675	55.885	55.0125	55.28											Cit_ 591	117360	134632	142661	146465	176926	153420	213185	217918	222338		Cit_ 591	576126	640901	614977	489088	660973	621064	594027	667402	705341		Cit_ 591	1194974	1265260	1366112	1103284	1331624	1377387
	mal	69.33	69.52	69.89	67.9975	68.1775	68.2725	59.2875	58.4	58.68
	glu	73.554	73.986	73.998	71.622	71.978	71.96	60.284	59.524	60.506											Mass isotopomer abundances											Mass isotopomer abundances											Mass isotopomer abundances
																					Ion	AsPC1_UGln_veh_24h_PM_1	AsPC1_UGln_veh_24h_PM_2	AsPC1_UGln_veh_24h_PM_3	AsPC1_UGln_KG_24h_PM_1	AsPC1_UGln_KG_24h_PM_2	AsPC1_UGln_KG_24h_PM_3	AsPC1_UGln_DMKG_24h_PM_1	AsPC1_UGln_DMKG_24h_PM_2	AsPC1_UGln_DMKG_24h_PM_3		Ion	8988S_veh_UGln_PM_1	8988S_veh_UGln_PM_2	8988S_veh_UGln_PM_3	8988S_KG_UGln_PM_1	8988S_KG_UGln_PM_2	8988S_KG_UGln_PM_3	8988S_DMKG_UGln_PM_1	8988S_DMKG_UGln_PM_2	8988S_DMKG_UGln_PM_3		Ion	8988T_veh_UGln_PM_1	8988T_veh_UGln_PM_2	8988T_veh_UGln_PM_3	8988T_KG_UGln_PM_1	8988T_KG_UGln_PM_2	8988T_KG_UGln_PM_3
	8988S	vehicle (MeAc, n=3)			+KG (1mM, n=3)			+DMKG (1mM, n=3)													Nor_288 (M0)	0.9995	0.9979	0.9986	1.0001	0.9993	0.9997	1	0.9986	1		Nor_288 (M0)	1.0016	1.0005	0.9996	1.0017	1.0002	1.0007	0.999	1.0015	0.9991		Nor_288 (M0)	0.9982	1.0017	0.9989	1.0006	0.9992	0.9988
	cit	51.4283	50.8267	50.6217	50.4267	50.1167	50.1117	46.4333	46.7933	46.8267											Nor_289 (M1)	-0.0007	0.0014	0.0001	-0.0011	-0.0003	-0.001	0	-0.0007	-0.002		Nor_289 (M1)	-0.0026	-0.0024	-0.0009	-0.0012	-0.0008	-0.0006	0.0003	-0.0021	0.0009		Nor_289 (M1)	0.0013	-0.0031	-0.0006	-0.0014	-0.0014	-0.0004
	KG	76.982	76.34	77.178	14.818	17.316	16.836	21.556	21.506	21.522											Nor_290 (M2)	0	-0.001	-0.0008	-0.0006	-0.0005	-0.0008	-0.0012	0.0006	0.0001		Nor_290 (M2)	-0.0003	0.0007	-0.0003	-0.0014	-0.0001	-0.0016	-0.0007	-0.0008	-0.0007		Nor_290 (M2)	-0.0007	0	-0.0004	-0.0002	0.001	-0.0006
	suc	72.9	73.375	72.75	67.99	69.8425	68.6375	65.6775	65.12	64.845											Nor_291 (M3)	-0.0004	-0.0001	0.0001	0	-0.0003	-0.0001	0.0001	-0.0004	0		Nor_291 (M3)	0.0003	-0.0004	0.0001	-0.0001	-0.0001	0.0001	0.0003	0.0005	-0.0007		Nor_291 (M3)	0.0002	-0.0001	0.0001	-0.0002	-0.0007	0.0002
	fum	73.605	73.605	73.155	72.56	72.5325	71.9625	67.5125	67.2375	67.31											Nor_292 (M4)	0.0002	0.0002	0.0001	0.0001	0.0001	0.0001	0.0001	0.0002	0		Nor_292 (M4)	0.0001	0.0002	0.0001	0.0003	-0.0002	0.0003	0.0001	0	0.0002		Nor_292 (M4)	0	0	-0.0001	0.0001	0	0
	mal	73.2975	73.405	73.135	72.2575	71.99	71.945	66.755	66.315	66.4525											Nor_293 (M5)	0.0015	0.0018	0.0021	0.0016	0.0018	0.0023	0.0011	0.0019	0.002		Nor_293 (M5)	0.0006	0.0011	0.0011	0.0008	0.0009	0.001	0.0006	0.001	0.0012		Nor_293 (M5)	0.0011	0.0017	0.0022	0.0012	0.0019	0.0021
	glu	77.05	77.13	76.746	75.304	74.852	74.712	67.274	67.276	67.562											Nor_294 (M6)	-0.0001	0	0	0	0	0	0	0	0		Nor_294 (M6)	0.0004	0.0004	0.0006	0	0.0003	0.0001	0.0006	0	0		Nor_294 (M6)	0	0	0	-0.0001	0	0
	AsPC1	vehicle (MeAc, n=3)			+KG (1mM, n=3)			+DMKG (1mM, n=3)													Suc_289 (M0)	0.0441	0.0449	0.0442	0.067	0.0669	0.0652	0.2113	0.2145	0.2133		Suc_289 (M0)	0.0838	0.0792	0.0823	0.1405	0.1143	0.1163	0.1839	0.1848	0.1846		Suc_289 (M0)	0.1085	0.1053	0.106	0.3206	0.3249	0.2959
	cit	54.5883	53.575	53.6467	53.1983	48.67	53.2517	46.3717	47.12	46.245											Suc_290 (M1)	0.0198	0.0183	0.0169	0.0207	0.0191	0.018	0.0173	0.0154	0.0149		Suc_290 (M1)	0.103	0.1092	0.1151	0.108	0.1144	0.1212	0.0896	0.091	0.0951		Suc_290 (M1)	0.1214	0.127	0.1324	0.0901	0.0961	0.1081
	KG	91.338	91.54	92.028	10.254	11.122	10.134	22.44	19.214	18.694											Suc_291 (M2)	0.084	0.0849	0.0836	0.0882	0.0895	0.0868	0.0772	0.0772	0.0769		Suc_291 (M2)	0.2068	0.206	0.2016	0.1948	0.2001	0.1984	0.1826	0.1811	0.1788		Suc_291 (M2)	0.2087	0.2088	0.2119	0.1708	0.1623	0.1676
	suc	89.0725	89.09	89.1725	86.5625	86.615	86.96	72.94	72.775	72.91											Suc_292 (M3)	0.0369	0.0361	0.0364	0.0346	0.0343	0.0356	0.0293	0.0292	0.0295		Suc_292 (M3)	0.0358	0.0302	0.0339	0.0316	0.0317	0.0329	0.0305	0.0344	0.0317		Suc_292 (M3)	0.0194	0.0212	0.0155	0.013	0.0132	0.0132
	fum	79.4	79.525	79.005	78.6075	77.96	78.05	67.69	67.3775	67.28											Suc_293 (M4)	0.8161	0.8168	0.8184	0.7904	0.7909	0.795	0.6645	0.6634	0.6648		Suc_293 (M4)	0.573	0.5808	0.5725	0.5318	0.546	0.5322	0.5202	0.5121	0.5115		Suc_293 (M4)	0.5444	0.5406	0.5382	0.4062	0.4047	0.4157
	mal	79.9	80.1925	80.03	79.135	78.745	79.5325	68.55	67.965	68.3175											Suc_294 (M5)	0.001	0.0004	0.0016	0.0008	0.0004	0.0011	0.002	0.0017	0.0016		Suc_294 (M5)	0.0018	-0.0039	-0.0038	-0.0019	-0.0033	0	-0.0042	-0.0025	-0.0005		Suc_294 (M5)	-0.0026	-0.0024	-0.0038	0.0009	0.0007	0.0005
	glu	89.77	90.008	90.088	88.176	87.996	88.504	75.226	74.942	75.308											Suc_295 (M6)	0	0.0002	0.0007	0.0003	0.0006	0	-0.0001	0.0003	0.0007		Suc_295 (M6)	-0.0046	-0.0019	-0.0032	-0.0037	-0.0027	0.0001	-0.0027	-0.0002	-0.0004		Suc_295 (M6)	0.0008	0.0011	0.0006	-0.0009	-0.0019	-0.001
																					Suc_296 (M7)	-0.0001	0.0001	-0.0001	-0.0003	-0.0001	0	-0.0002	-0.0003	-0.0003		Suc_296 (M7)	0.0016	0.0017	0.0032	-0.0004	0.0005	0	0.001	0.0005	0.0003		Suc_296 (M7)	0.0007	-0.0004	0.0006	0.0001	0.001	0.001
	SI Fig. 5a								SI Fig. 5b, c												Fum_287 (M0)	0.1411	0.1478	0.1526	0.1509	0.1608	0.1615	0.2641	0.27	0.2753		Fum_287 (M0)	0.1097	0.1106	0.1148	0.123	0.1209	0.1303	0.2016	0.2003	0.1993		Fum_287 (M0)	0.1784	0.1802	0.1845	0.1894	0.1914	0.1986
		+vehicle (MeAc, n=3)			+KG (1mM, n=3)				HuPT4	+vehicle (MeAc, n=3)			+KG (1mM, n=3)								Fum_288 (M1)	0.0409	0.0353	0.0367	0.0403	0.0389	0.0354	0.0313	0.0305	0.0287		Fum_288 (M1)	0.1016	0.1013	0.1012	0.0985	0.1041	0.1013	0.08	0.0833	0.0821		Fum_288 (M1)	0.1044	0.1015	0.1033	0.109	0.1032	0.1022
	AsPC1	8.662	8.46	7.972	89.746	88.878	89.866		cit	43.3183	43.025	42.9017	43.8233	43.8833	44.0417						Fum_289 (M2)	0.1061	0.1128	0.1135	0.1172	0.1164	0.1162	0.111	0.1144	0.1135		Fum_289 (M2)	0.2073	0.2085	0.2049	0.2066	0.2062	0.2039	0.179	0.1811	0.1823		Fum_289 (M2)	0.197	0.1903	0.1877	0.1949	0.1951	0.19
	8988S	23.018	23.66	22.822	85.182	82.684	83.164		KG	10.416	10.768	11.058	68.862	67.942	66.69						Fum_290 (M3)	0.1323	0.1123	0.1059	0.112	0.1001	0.095	0.0933	0.091	0.0825		Fum_290 (M3)	0.0732	0.0709	0.0748	0.0717	0.0692	0.071	0.0647	0.064	0.0635		Fum_290 (M3)	0.0445	0.048	0.0516	0.0431	0.043	0.0467
	HuPT4	10.416	10.768	11.058	68.862	67.942	66.69		suc	19.3175	18.245	17.915	34.395	32.23	29.6775						Fum_291 (M4)	0.6315	0.6458	0.6447	0.6334	0.6366	0.6423	0.5436	0.5407	0.547		Fum_291 (M4)	0.5521	0.5533	0.5477	0.5439	0.5443	0.5391	0.5171	0.513	0.5138		Fum_291 (M4)	0.5178	0.5233	0.5158	0.5053	0.5109	0.5031
	8988T	24.736	24.346	24.614	76.854	76.334	74.528		fum	20.1075	20.7575	20.8125	21.6175	21.9775	22.11						Fum_292 (M5)	0.0016	0.0002	0.0006	-0.001	0.0004	0.004	0.0028	-0.0017	-0.0015		Fum_292 (M5)	0.0031	0.0023	0.0032	0.0023	0.0011	-0.0006	0.0011	0.0014	0.0026		Fum_292 (M5)	0.0011	0.0004	0	0.0003	-0.0016	0.0017
									mal	19.3675	19.37	19.5	20.8575	20.9025	20.7225
									glu	12.342	12.556	12.238	14.148	14.112	14.032						Akg_346 (M0)	0.0339	0.038	0.0408	0.8988	0.8875	0.8967	0.767	0.8009	0.8075		Akg_346 (M0)	0.053	0.0488	0.0577	0.827	0.7884	0.8007	0.6767	0.6704	0.7023		Akg_346 (M0)	0.0621	0.0659	0.0647	0.717	0.7104	0.6845
																					Akg_347 (M1)	0.012	0.0067	-0.0015	-0.0075	-0.0049	-0.0024	-0.005	-0.0025	-0.0028		Akg_347 (M1)	0.0573	0.0658	0.0646	0.0026	0.0134	0.0052	0.0176	0.022	0.0136		Akg_347 (M1)	0.079	0.0738	0.0758	0.0188	0.0203	0.0243
									MEF wt	+vehicle (MeAc, n=3)			+KG (1mM, n=3)								Akg_348 (M2)	0.0132	0.0144	0.0112	0.0021	0.0005	0.0023	0.0042	0.0025	0.0028		Akg_348 (M2)	0.0584	0.0552	0.0515	0.0095	0.0109	0.0096	0.0159	0.0137	0.0153		Akg_348 (M2)	0.0523	0.0533	0.0518	0.0167	0.0159	0.0183
									cit	46.7783	46.6867	47.29	48.9217	48.8267	48.7483						Akg_349 (M3)	0.0703	0.0691	0.069	0.0081	0.01	0.0064	0.0191	0.0162	0.0138		Akg_349 (M3)	0.2056	0.2026	0.2098	0.0399	0.0486	0.0477	0.0648	0.0642	0.0613		Akg_349 (M3)	0.2178	0.2148	0.2166	0.0666	0.0682	0.0746
									KG	17.708	17.048	17.66	63.202	63.628	64.144						Akg_350 (M4)	0.0304	0.0348	0.0405	0.0043	0.0045	0.0047	0.0087	0.0079	0.0085		Akg_350 (M4)	0.0323	0.0345	0.0491	0.0099	0.0072	0.0092	0.0118	0.0126	0.0111		Akg_350 (M4)	0.0238	0.0251	0.0254	0.0077	0.0079	0.0086
									suc	22.23	22.2925	22.7375	29.9225	29.9125	30.37						Akg_351 (M5)	0.8392	0.839	0.8423	0.0949	0.1024	0.0933	0.2053	0.1756	0.1713		Akg_351 (M5)	0.5858	0.579	0.5731	0.112	0.1312	0.1275	0.2086	0.2158	0.1945		Akg_351 (M5)	0.5662	0.5715	0.5677	0.1749	0.179	0.1909
									fum	28.56	28.745	29.1275	30.43	31.4825	31.2975						Akg_352 (M6)	-0.002	-0.0088	-0.0017	-0.0009	-0.0004	-0.0008	0.001	-0.0009	-0.0012		Akg_352 (M6)	0.0031	0.0138	0.0007	0.0002	-0.0002	-0.0015	0.0036	-0.0003	-0.0006		Akg_352 (M6)	-0.0011	-0.0025	0.0015	-0.0019	-0.0011	-0.0008
									mal	30.0625	29.74	30.0425	32.4425	32.7725	32.3225						Akg_353 (M7)	-0.0016	-0.0007	-0.0024	-0.0003	0.0001	-0.0002	-0.001	-0.0001	-0.0002		Akg_353 (M7)	0.0013	0.0012	-0.0034	-0.0013	-0.0001	0.0022	0.0004	-0.0004	0.0028		Akg_353 (M7)	-0.0008	-0.0011	-0.0025	-0.0002	-0.0004	-0.0004
									glu	18.912	18.68	19.27	22.282	22.542	22.294						Akg_354 (M8)	0.0029	0.005	0.0021	0.0006	0.0007	0.0003	0.0012	0.001	0.0007		Akg_354 (M8)	0.006	0.001	-0.0026	0.0007	0.0014	0.0001	0.0015	0.0031	0.0007		Akg_354 (M8)	0.0008	-0.0001	0.0002	0.0003	0.0003	0.0004
																					Akg_355 (M9)	0.0027	0.0038	-0.0001	0.0001	-0.0004	-0.0003	-0.0007	-0.0006	-0.0006		Akg_355 (M9)	-0.0028	-0.002	-0.0008	-0.0003	-0.0006	-0.0005	-0.0009	-0.0011	-0.0009		Akg_355 (M9)	-0.0002	-0.0007	-0.0014	-0.0002	-0.0005	-0.0005
	SI Fig. 5i																				Mal_419 (M0)	0.1032	0.0957	0.0986	0.1095	0.1113	0.1047	0.2388	0.2409	0.2425		Mal_419 (M0)	0.0749	0.0744	0.0764	0.088	0.089	0.0899	0.1745	0.1755	0.1724		Mal_419 (M0)	0.1209	0.1172	0.1159	0.1332	0.1275	0.1326
	AsPC1	+vehicle (MeAc, n=3)			+KG (1mM, n=3)			+DMKG (1mM, n=3)													Mal_420 (M1)	0.0324	0.0331	0.0304	0.0323	0.0317	0.0336	0.0228	0.0224	0.0221		Mal_420 (M1)	0.1008	0.0998	0.1012	0.1001	0.0992	0.0991	0.0791	0.0804	0.0809		Mal_420 (M1)	0.1065	0.108	0.1077	0.1072	0.1083	0.1075
	M0	12.18	13.34	12.85	13.93	21.61	13.15	25.81	24.97	25.67											Mal_421 (M2)	0.1067	0.1126	0.1104	0.1156	0.1155	0.1113	0.0931	0.0928	0.092		Mal_421 (M2)	0.207	0.2079	0.2073	0.2021	0.2075	0.2035	0.1799	0.1789	0.1802		Mal_421 (M2)	0.2023	0.2012	0.2003	0.2026	0.201	0.1996
	M4	45.68	45.98	43.17	45.18	41.73	46.23	38.03	36.29	37.78											Mal_422 (M3)	0.0962	0.0942	0.0988	0.0901	0.0893	0.0909	0.0794	0.0782	0.0782		Mal_422 (M3)	0.0689	0.0666	0.0708	0.0672	0.0658	0.0667	0.0579	0.0608	0.0584		Mal_422 (M3)	0.0371	0.0388	0.0399	0.0377	0.04	0.041
	M5	16.23	13.83	16.09	14.33	13.31	13.77	14.67	15.73	14.34											Mal_423 (M4)	0.6654	0.6667	0.6634	0.6579	0.6548	0.6631	0.5737	0.569	0.573		Mal_423 (M4)	0.5526	0.5552	0.5493	0.5461	0.542	0.5429	0.5144	0.508	0.5104		Mal_423 (M4)	0.5377	0.5385	0.5419	0.5236	0.5242	0.5253
																					Mal_424 (M5)	-0.0026	-0.003	0.0008	-0.0029	0.0012	-0.0009	-0.0049	-0.0037	-0.0056		Mal_424 (M5)	-0.0028	-0.0024	-0.0042	-0.0038	-0.0027	-0.0011	-0.005	-0.0038	-0.0013		Mal_424 (M5)	-0.003	-0.0042	-0.0053	-0.0047	0	-0.0045
	8988T	+vehicle (MeAc, n=3)			+KG (1mM, n=3)			+DMKG (1mM, n=3)													Mal_425 (M6)	-0.0012	-0.0002	-0.002	-0.0022	-0.0042	-0.0029	-0.0039	-0.0004	-0.0033		Mal_425 (M6)	-0.0023	-0.002	-0.0019	0.0003	-0.0014	-0.0021	-0.0008	0.0003	-0.0012		Mal_425 (M6)	-0.0017	0.0001	-0.0019	0.0011	-0.0001	-0.0018
	M0	11.41	11.23	11.28	12.84	13.04	13.02	28.83	30.1	29											Mal_426 (M7)	-0.0009	0	-0.0005	-0.0011	0.0002	0.0005	0.001	0.0008	0.001		Mal_426 (M7)	0.001	0.0001	0.0005	-0.0004	0.0006	0.001	0.0003	0.0001	0.0001		Mal_426 (M7)	0.0003	-0.0001	0.0012	-0.0008	-0.0009	0.0004
	M4	48.29	48.03	48.22	46.99	47.03	47.31	40.64	39.77	40.14											Mal_427 (M8)	0.0008	0.0003	-0.0001	0.0008	0.0001	-0.0001	0.0003	-0.0004	0		Mal_427 (M8)	-0.0001	0.0005	0.0005	0.0005	-0.0002	0.0001	-0.0001	-0.0001	0.0002		Mal_427 (M8)	0.0001	0.0004	0.0004	0.0004	-0.0001	-0.0001
	M5	2.63	2.31	2.35	2.32	2.55	2.01	2.63	3.04	3.21											Mal_428 (M9)	0.0002	0.0011	0.0002	0.0001	0.0002	-0.0001	-0.0001	0.0007	0		Mal_428 (M9)	0.0002	0.0002	0.0003	0	0.0001	0.0001	0	0	0.0001		Mal_428 (M9)	0	0.0002	0.0001	0	0.0002	0.0003
	8988S	+vehicle (MeAc, n=3)			+KG (1mM, n=3)			+DMKG (1mM, n=3)													Asp_418 (M0)	0.0807	0.0806	0.0807	0.0915	0.0918	0.0887	0.2303	0.2296	0.2289		Asp_418 (M0)	0.0751	0.0741	0.0764	0.0875	0.0882	0.0886	0.1779	0.1761	0.1741		Asp_418 (M0)	0.1098	0.1095	0.111	0.1208	0.1213	0.121
	M0	7.5	7.44	7.69	8.46	8.48	8.51	17.33	16.9	16.69											Asp_419 (M1)	0.0408	0.0408	0.0401	0.0428	0.0439	0.0421	0.0321	0.0312	0.0314		Asp_419 (M1)	0.102	0.1025	0.1027	0.1008	0.1025	0.1021	0.079	0.0812	0.0814		Asp_419 (M1)	0.1005	0.0986	0.0976	0.1016	0.0985	0.0996
	M4	46.64	46.4	45.98	44.56	45	45.74	41.36	40.82	41.73											Asp_420 (M2)	0.1262	0.1269	0.1247	0.1307	0.1299	0.1294	0.1062	0.1067	0.1051		Asp_420 (M2)	0.2076	0.2072	0.2075	0.2055	0.205	0.2053	0.1799	0.1799	0.1808		Asp_420 (M2)	0.1887	0.1887	0.1899	0.1906	0.1904	0.1885
	M5	4.94	5.07	5.02	5.3	5.47	3.97	4.7	5.27	4.69											Asp_421 (M3)	0.0958	0.0938	0.0952	0.0897	0.0913	0.0916	0.0784	0.0796	0.0793		Asp_421 (M3)	0.0705	0.0694	0.0706	0.0667	0.0672	0.0676	0.0598	0.0606	0.0596		Asp_421 (M3)	0.0475	0.0486	0.0448	0.0469	0.0446	0.0452
																					Asp_422 (M4)	0.658	0.6596	0.6602	0.6466	0.6443	0.6512	0.555	0.5549	0.5569		Asp_422 (M4)	0.5454	0.5448	0.5417	0.5387	0.5367	0.5357	0.5028	0.5014	0.5027		Asp_422 (M4)	0.5597	0.5571	0.5613	0.545	0.5486	0.5504
	RAW264.7	+vehicle (MeAc, n=6)						+KG (1mM, n=6)						+DMKG (1mM, n=5)							Asp_423 (M5)	0.0001	-0.0011	0.0005	-0.0001	0.0004	-0.0027	-0.0005	-0.0013	-0.0016		Asp_423 (M5)	-0.0006	0.0022	0.0003	0.0009	0.0006	0.0003	0.0004	0.0008	0.0011		Asp_423 (M5)	-0.0053	-0.0016	-0.0043	-0.0039	-0.0031	-0.0044
	M0	12.67	12.3	12.27	12.13	12.29	12.39	13.49	14.21	14.09	13.9	13.64	13.39	20.04	20.07	20.02	19.7	19.24			Asp_424 (M6)	-0.0018	-0.0002	-0.0009	-0.0016	-0.0014	-0.0001	-0.0015	-0.001	0.0006		Asp_424 (M6)	0.0001	-0.0001	0.0014	0.0003	0.0004	0.0006	0.0005	0.0004	0.0006		Asp_424 (M6)	-0.0015	-0.001	0	-0.0013	0.0001	-0.0001
	M4	34.36	34.41	32.81	34.79	34.44	33.36	34.66	33.98	34.2	34.15	34.09	33.38	32.67	32.88	32.45	32.04	33.09			Asp_425 (M7)	0.0001	-0.0004	-0.0005	0.0005	0	-0.0001	0.0001	0.0004	-0.0006		Asp_425 (M7)	0	-0.0002	-0.0005	-0.0004	-0.0006	0	-0.0003	-0.0004	-0.0004		Asp_425 (M7)	0.0008	0	-0.0004	0.0004	0	0.0001
	M5	10.38	10.39	12.28	11.04	10.73	11.46	11.33	11.24	10.69	10.32	10.84	11.08	11.85	11.51	11.72	11.93	11.53			Asp_426 (M8)	0.0002	0.0001	0	0	0	0	-0.0001	0	0		Asp_426 (M8)	0.0001	0	0	0	0.0001	-0.0002	0	-0.0001	0		Asp_426 (M8)	-0.0003	0.0003	0.0003	-0.0004	-0.0002	0
																					Asp_427 (M9)	0	0	0.0001	0	0	-0.0001	0.0001	-0.0001	0		Asp_427 (M9)	-0.0001	0.0001	0	0	0.0001	0	0	0.0001	0.0001		Asp_427 (M9)	0	-0.0001	0	0.0001	-0.0002	-0.0001
																					Asp_428 (M10)	-0.0001	-0.0001	-0.0001	-0.0001	-0.0001	-0.0001	0	-0.0001	-0.0001		Asp_428 (M10)	0	-0.0001	0	0	0	0	0	0	0		Asp_428 (M10)	-0.0001	0	-0.0001	-0.0001	0	-0.0001
	SI Fig. 5j																				Glu_432 (M0)	0.042	0.0398	0.0407	0.0575	0.0589	0.0541	0.1982	0.2015	0.1978		Glu_432 (M0)	0.0528	0.0525	0.0538	0.0718	0.0721	0.073	0.181	0.1789	0.1755		Glu_432 (M0)	0.0706	0.0692	0.0686	0.0928	0.0908	0.0906
	Asp	+vehicle (MeAc, n=3-6)						+KG (1mM, n=3-6)						+DMKG (1mM, n=3-5)							Glu_433 (M1)	0.0109	0.011	0.0107	0.0121	0.012	0.0117	0.0082	0.0086	0.0082		Glu_433 (M1)	0.0665	0.0656	0.0669	0.0667	0.0691	0.0678	0.0525	0.0528	0.0543		Glu_433 (M1)	0.0776	0.0769	0.0761	0.0788	0.0773	0.0765
	AsPC1	0.840029	0.859106	0.852901				0.872779	0.906918	0.966857				0.897765	0.92691	0.971095					Glu_434 (M2)	0.0161	0.0162	0.0165	0.0171	0.0176	0.0173	0.0151	0.0154	0.0155		Glu_434 (M2)	0.0571	0.0571	0.0583	0.0573	0.0586	0.0588	0.0502	0.0515	0.0498		Glu_434 (M2)	0.0534	0.0528	0.0528	0.0536	0.0524	0.0528
	8988S	3.69055	3.9046	4.12483				4.15521	4.12338	4.13715				4.70627	4.72262	4.69799					Glu_435 (M3)	0.085	0.0858	0.0849	0.0891	0.0909	0.0875	0.0757	0.0747	0.0739		Glu_435 (M3)	0.2011	0.1999	0.2024	0.202	0.2023	0.2027	0.1702	0.1722	0.1715		Glu_435 (M3)	0.2113	0.2105	0.2094	0.2108	0.2095	0.2107
	8988T	0.355055	0.354358	0.386538				0.360262	0.345594	0.392933				0.44657	0.427502	0.454204					Glu_436 (M4)	-0.0319	-0.0271	-0.0315	-0.0287	-0.0339	-0.0269	-0.0233	-0.0226	-0.0215		Glu_436 (M4)	0.036	0.0355	0.0359	0.0351	0.0361	0.0349	0.0323	0.0316	0.0323		Glu_436 (M4)	0.0261	0.0267	0.028	0.0253	0.0262	0.0257
	RAW246.7	0.978982	1.12148	1.35661	1.33325	1.24421	1.29525	1.23596	1.34122	0.997208	1.32214	1.34677	1.37723	0.959866	1.01416	1.03342	1.1573	1.08914			Glu_437 (M5)	0.8636	0.8616	0.8664	0.842	0.8431	0.8448	0.7178	0.7148	0.7181		Glu_437 (M5)	0.5849	0.587	0.5806	0.5675	0.561	0.5605	0.5142	0.513	0.5161		Glu_437 (M5)	0.551	0.5557	0.5556	0.5323	0.5367	0.5362
																					Glu_438 (M6)	0.015	0.013	0.0131	0.0115	0.0123	0.0121	0.009	0.0085	0.0086		Glu_438 (M6)	0.0014	0.0026	0.0017	-0.0002	0.0006	0.0022	0.0001	-0.0002	0.0003		Glu_438 (M6)	0.0084	0.0071	0.0078	0.0053	0.0057	0.0058
	Mal	+vehicle (MeAc, n=3-6)						+KG (1mM, n=3-6)						+DMKG (1mM, n=3-5)							Glu_439 (M7)	0.0008	0.0009	0.0005	0.0004	0.0001	0.0005	0.0002	-0.0001	0.0002		Glu_439 (M7)	0.0006	0.0004	0.0005	0	0.0004	0.0009	-0.0001	0.0003	0.0005		Glu_439 (M7)	0.0027	0.0022	0.0027	0.0021	0.0023	0.0025
	AsPC1	0.136683	0.141211	0.13759				0.147126	0.149749	0.154933				0.208526	0.210852	0.21695					Glu_440 (M8)	-0.0014	-0.0012	-0.0013	-0.0011	-0.001	-0.0012	-0.0008	-0.0008	-0.0006		Glu_440 (M8)	-0.0005	-0.0006	-0.0002	0	-0.0002	-0.0007	-0.0004	0	-0.0001		Glu_440 (M8)	-0.0011	-0.0009	-0.0009	-0.0007	-0.0007	-0.0008
	8988S	0.396279	0.435429	0.44956				0.458158	0.49242	0.480471				0.742463	0.771869	0.744214					Glu_441 (M9)	0	-0.0001	0	0.0001	-0.0001	0.0001	0	0	-0.0001		Glu_441 (M9)	0.0001	0.0001	0	-0.0001	-0.0001	0	0.0001	0.0001	-0.0001		Glu_441 (M9)	-0.0001	-0.0001	0	-0.0002	-0.0002	0
	8988T	0.278821	0.293942	0.296364				0.258305	0.268285	0.296847				0.469425	0.476812	0.496551					Glu_442 (M10)	0.0001	0.0001	0.0001	0.0001	0.0001	0	0.0001	0.0001	0		Glu_442 (M10)	0	0.0001	0	0	0	0.0001	0.0001	0	0.0001		Glu_442 (M10)	0.0001	0.0001	0.0001	0	0.0001	0
	RAW246.7	0.528413	0.537321	0.572384	0.520385	0.534168	0.561651	0.518529	0.526628	0.347098	0.505271	0.523646	0.518099	0.651199	0.631528	0.60117	0.673121	0.55973
																					Cit_591 (M0)	0.1218	0.1334	0.1285	0.1393	0.2161	0.1315	0.2581	0.2497	0.2567		Cit_591 (M0)	0.075	0.0744	0.0769	0.0846	0.0848	0.0851	0.1733	0.169	0.1669		Cit_591 (M0)	0.1141	0.1123	0.1128	0.1284	0.1304	0.1302
	Fum	+vehicle (MeAc, n=3-6)						+KG (1mM, n=3-6)						+DMKG (1mM, n=3-5)							Cit_592 (M1)	0.0415	0.035	0.0417	0.0358	0.0255	0.0414	0.0229	0.0305	0.0286		Cit_592 (M1)	0.0995	0.0995	0.0989	0.0989	0.1015	0.0998	0.0809	0.0789	0.0785		Cit_592 (M1)	0.1137	0.1153	0.1133	0.1169	0.1141	0.1131
	AsPC1	0.0818186	0.0832517	0.0839606				0.08957	0.0860062	0.087963				0.12938	0.12534	0.124521					Cit_593 (M2)	0.1003	0.1015	0.0988	0.1197	0.0973	0.1115	0.0884	0.0894	0.0872		Cit_593 (M2)	0.1836	0.1902	0.1916	0.1926	0.1907	0.1937	0.1692	0.1666	0.1728		Cit_593 (M2)	0.2064	0.209	0.2089	0.2056	0.2038	0.2056
	8988S	0.265946	0.281037	0.291672				0.286819	0.305386	0.28578				0.490018	0.48367	0.460391					Cit_594 (M3)	0.0947	0.0932	0.1028	0.0784	0.0824	0.0834	0.0795	0.0892	0.0803		Cit_594 (M3)	0.0892	0.0872	0.0886	0.0895	0.0858	0.0862	0.0767	0.0854	0.0792		Cit_594 (M3)	0.0505	0.053	0.0533	0.051	0.0529	0.0514
	8988T	0.170917	0.173093	0.164053				0.166966	0.162139	0.170378				0.361903	0.354669	0.352334					Cit_595 (M4)	0.4568	0.4598	0.4317	0.4518	0.4173	0.4623	0.3803	0.3629	0.3778		Cit_595 (M4)	0.4664	0.464	0.4598	0.4456	0.45	0.4574	0.4136	0.4082	0.4173		Cit_595 (M4)	0.4829	0.4803	0.4822	0.4699	0.4703	0.4731
	RAW246.7	0.25047	0.279422	0.297653	0.274758	0.272882	0.288277	0.289059	0.287095	0.193097	0.273908	0.286382	0.269953	0.361064	0.349212	0.337112	0.377211	0.304908			Cit_596 (M5)	0.1623	0.1383	0.1609	0.1433	0.1331	0.1377	0.1467	0.1573	0.1434		Cit_596 (M5)	0.0494	0.0507	0.0502	0.053	0.0547	0.0397	0.047	0.0527	0.0469		Cit_596 (M5)	0.0263	0.0231	0.0235	0.0232	0.0255	0.0201
																					Cit_597 (M6)	0.0184	0.0277	0.0233	0.0263	0.0197	0.0238	0.0149	0.0187	0.0171		Cit_597 (M6)	0.0398	0.0331	0.0332	0.0376	0.0322	0.0388	0.0412	0.0405	0.0407		Cit_597 (M6)	0.0058	0.0069	0.0062	0.0065	0.0018	0.0062
																					Cit_598 (M7)	0.0052	0.0112	0.0104	0.005	0.007	0.0125	0.0097	-0.0002	0.0106		Cit_598 (M7)	-0.0023	0.0019	0.0012	-0.0003	0.0011	0.0011	-0.002	-0.0002	-0.0014		Cit_598 (M7)	0.0005	0.0011	0	-0.0011	0.0022	0.0012
																					Cit_599 (M8)	0.0005	0.0004	0.0031	0.002	0.0029	-0.005	0.0014	0.0033	-0.0021		Cit_599 (M8)	0.0002	-0.0001	0.0003	-0.0004	-0.0001	-0.0011	0.0012	0.0001	0.0003		Cit_599 (M8)	0.0002	-0.0005	0.0001	0.0001	-0.0003	-0.0006
																					Cit_600 (M9)	-0.0005	0.0022	0.0017	0.0002	0.0009	0.0029	-0.0005	0.0014	0.0024		Cit_600 (M9)	0.0003	0.0002	0.0003	-0.0002	0.0004	0.0003	0	-0.0002	-0.0003		Cit_600 (M9)	0.0001	-0.0001	0.0002	0	-0.0005	0.0001
[truncated: 35 more columns]

## Sheet: Fig. 5e
	Fig. 5e									Retention Times (min.)
		KG			succinate					Metabolite	8988T_veh_UGln_PM_1	8988T_veh_UGln_PM_2	8988T_veh_UGln_PM_3	8988T_KG_UGln_PM_1	8988T_KG_UGln_PM_2	8988T_KG_UGln_PM_3	8988T_dmem_anoxia_UGln_24h_PM_1	8988T_dmem_anoxia_UGln_24h_PM_2	8988T_dmem_anoxia_UGln_24h_PM_3	8988T_KG_anoxia_UGln_24h_PM_1	8988T_KG_anoxia_UGln_24h_PM_2	8988T_KG_anoxia_UGln_24h_PM_3
	normoxia	52.2887	51.7687	49.9627	16.785	17.195	15.53			Nor_	9.46	9.46	9.47	9.46	9.46	9.47	9.44	9.44	9.45	9.44	9.44	9.44
	anoxia	84.5233	86.5373	86.7253	1.66917	2.76167	7.15167			Suc_	11.63	11.63	11.64	11.63	11.63	11.64	11.6	11.6	11.6	11.6	11.6	11.6
										Akg_	15.32	15.32	15.32	15.32	15.32	15.32	15.28	15.28	15.28	15.28	15.29	15.29
										Totial ion counts
										Fragment	8988T_veh_UGln_PM_1	8988T_veh_UGln_PM_2	8988T_veh_UGln_PM_3	8988T_KG_UGln_PM_1	8988T_KG_UGln_PM_2	8988T_KG_UGln_PM_3	8988T_dmem_anoxia_UGln_24h_PM_1	8988T_dmem_anoxia_UGln_24h_PM_2	8988T_dmem_anoxia_UGln_24h_PM_3	8988T_KG_anoxia_UGln_24h_PM_1	8988T_KG_anoxia_UGln_24h_PM_2	8988T_KG_anoxia_UGln_24h_PM_3
										Nor_ 288	4966047	4937802	5220198	4676320	5288277	5062341	5094507	5733689	6133142	5385974	5912465	5792137
										Suc_ 289	456200	488616	547900	542809	643248	635856	1304344	1400895	1694104	1151461	1181890	1317145
										Akg_ 346	696510	727950	780473	2395346	2867008	2491946	79455	99125	114348	2809512	5317437	6501173
										Mass isotopomer abundances
										Ion	8988T_veh_UGln_PM_1	8988T_veh_UGln_PM_2	8988T_veh_UGln_PM_3	8988T_KG_UGln_PM_1	8988T_KG_UGln_PM_2	8988T_KG_UGln_PM_3	8988T_dmem_anoxia_UGln_24h_PM_1	8988T_dmem_anoxia_UGln_24h_PM_2	8988T_dmem_anoxia_UGln_24h_PM_3	8988T_KG_anoxia_UGln_24h_PM_1	8988T_KG_anoxia_UGln_24h_PM_2	8988T_KG_anoxia_UGln_24h_PM_3
										Nor_288 (M0)	0.9982	1.0017	0.9989	1.0006	0.9992	0.9988	0.9981	0.9954	0.9982	0.9971	0.9978	0.9958
										Nor_289 (M1)	0.0013	-0.0031	-0.0006	-0.0014	-0.0014	-0.0004	-0.001	0.0023	-0.0014	0.0001	0.001	0.0005
										Nor_290 (M2)	-0.0007	0	-0.0004	-0.0002	0.001	-0.0006	-0.0005	-0.0002	-0.0001	0.0003	-0.0006	0.0005
										Nor_291 (M3)	0.0002	-0.0001	0.0001	-0.0002	-0.0007	0.0002	0.0003	-0.0002	0.0001	0.0001	-0.0003	-0.0002
										Nor_292 (M4)	0	0	-0.0001	0.0001	0	0	0.0002	0	0.0002	0.0001	0.0001	0.0001
										Nor_293 (M5)	0.0011	0.0017	0.0022	0.0012	0.0019	0.0021	0.003	0.0029	0.0033	0.0025	0.0021	0.0036
										Nor_294 (M6)	0	0	0	-0.0001	0	0	0.0001	0	0.0001	0	0	0
										Suc_289 (M0)	0.1085	0.1053	0.106	0.3206	0.3249	0.2959	0.1558	0.1527	0.1597	0.1744	0.1838	0.2307
										Suc_290 (M1)	0.1214	0.127	0.1324	0.0901	0.0961	0.1081	0.0049	0.0055	0.0038	0.0057	0.0049	0.0039
										Suc_291 (M2)	0.2087	0.2088	0.2119	0.1708	0.1623	0.1676	0.0056	0.005	0.0041	0.0036	0.0048	0.0032
										Suc_292 (M3)	0.0194	0.0212	0.0155	0.013	0.0132	0.0132	0.0872	0.0932	0.087	0.092	0.0941	0.0843
										Suc_293 (M4)	0.5444	0.5406	0.5382	0.4062	0.4047	0.4157	0.7506	0.7501	0.7509	0.7321	0.7192	0.6837
										Suc_294 (M5)	-0.0026	-0.0024	-0.0038	0.0009	0.0007	0.0005	-0.0009	-0.0019	-0.0019	-0.0024	-0.0029	-0.0025
										Suc_295 (M6)	0.0008	0.0011	0.0006	-0.0009	-0.0019	-0.001	-0.0014	-0.0028	-0.0022	-0.004	-0.0025	-0.0021
										Suc_296 (M7)	0.0007	-0.0004	0.0006	0.0001	0.001	0.001	-0.0006	-0.0004	-0.0001	-0.0002	-0.0003	-0.0001
										Akg_346 (M0)	0.0621	0.0659	0.0647	0.717	0.7104	0.6845	0.083	0.101	0.129	0.9503	0.9762	0.9799
										Akg_347 (M1)	0.079	0.0738	0.0758	0.0188	0.0203	0.0243	0.0239	0.0298	0.0106	-0.0024	-0.0008	-0.0034
										Akg_348 (M2)	0.0523	0.0533	0.0518	0.0167	0.0159	0.0183	0.0035	-0.0038	-0.0044	-0.0011	-0.001	-0.0004
										Akg_349 (M3)	0.2178	0.2148	0.2166	0.0666	0.0682	0.0746	-0.0023	-0.0041	-0.0024	-0.0049	-0.0021	-0.0021
										Akg_350 (M4)	0.0238	0.0251	0.0254	0.0077	0.0079	0.0086	0.0073	0.0004	0.0102	0.0025	0.0014	0.0009
										Akg_351 (M5)	0.5662	0.5715	0.5677	0.1749	0.179	0.1909	0.8906	0.8992	0.8628	0.0475	0.0262	0.025
										Akg_352 (M6)	-0.0011	-0.0025	0.0015	-0.0019	-0.0011	-0.0008	0.0034	-0.0151	-0.0049	-0.0005	-0.0001	-0.0001
										Akg_353 (M7)	-0.0008	-0.0011	-0.0025	-0.0002	-0.0004	-0.0004	-0.0097	-0.0052	-0.0016	0.0005	0.0003	0.0003
										Akg_354 (M8)	0.0008	-0.0001	0.0002	0.0003	0.0003	0.0004	-0.002	-0.0008	-0.0028	0	0	-0.0001
										Akg_355 (M9)	-0.0002	-0.0007	-0.0014	-0.0002	-0.0005	-0.0005	0.0027	-0.0016	0.0046	0.0102	-0.0001	-0.0001

[truncated: 3 more sheets: Fig. 6b,c; S6a-d, Fig. 6d, Fig. 6f]
